# Supplementary material for: Where are we in the implementation of tissue-specific epigenetic clocks?
Source: Front Bioinform. 2024 Mar 4;4:1306244. doi: 10.3389/fbinf.2024.1306244 (PMC10944965; doi:10.3389/fbinf.2024.1306244)
Supplement: Supplementary file 1 [file Table2.XLSX]

## Sheet: ModelCoef_Score_VS_logNumSample
Score	Tissue	Penalty	Estimate	P-value	Set	Adj.P-value
AdjustedR2	Blood	elnet	0.7371	9.65e-64	train	3.16e-62
AdjustedR2	Blood	ridge	0.9311	5.08e-161	train	1.44e-158
AdjustedR2	Blood	lasso	0.7487	8.62e-67	train	3.01e-65
AdjustedR2	Whole.Blood	elnet	0.7695	2.56e-62	train	7.53e-61
AdjustedR2	Whole.Blood	ridge	0.8932	4.19e-107	train	4.54e-105
AdjustedR2	Whole.Blood	lasso	0.757	3.04e-59	train	8.48e-58
AdjustedR2	Digestive.System	elnet	0.9857	3.75e-05	train	0.000403
AdjustedR2	Digestive.System	ridge	0.8629	0.000626	train	0.00629
AdjustedR2	Digestive.System	lasso	0.8758	0.00118	train	0.0114
AdjustedR2	Liver	elnet	0.9167	0.00065	train	0.00647
AdjustedR2	Liver	ridge	0.8096	0.00253	train	0.0235
AdjustedR2	Liver	lasso	0.9148	0.00101	train	0.00984
AdjustedR2	Nervous.System	elnet	0.7393	3.25e-48	train	8.06e-47
AdjustedR2	Nervous.System	ridge	0.8954	2.2e-51	train	5.59e-50
AdjustedR2	Nervous.System	lasso	0.7843	1.52e-58	train	4.19e-57
AdjustedR2	Prefrontal.Cortex	elnet	0.6498	4.22e-12	train	5.14e-11
AdjustedR2	Prefrontal.Cortex	ridge	0.8978	1.02e-18	train	1.43e-17
AdjustedR2	Prefrontal.Cortex	lasso	0.7653	2.55e-19	train	3.65e-18
AdjustedR2	Blood	elnet	0.8579	3.31e-81	test	1.7e-79
AdjustedR2	Blood	ridge	0.9939	5.59e-161	test	1.44e-158
AdjustedR2	Blood	lasso	0.8404	1.16e-75	test	5.11e-74
AdjustedR2	Whole.Blood	elnet	0.8745	8.19e-75	test	3.52e-73
AdjustedR2	Whole.Blood	ridge	0.9923	6.04e-137	test	1.24e-134
AdjustedR2	Whole.Blood	lasso	0.8508	6.94e-68	test	2.46e-66
AdjustedR2	Digestive.System	elnet	0.9845	0.0242	test	0.205
AdjustedR2	Digestive.System	ridge	1.036	0.014	test	0.119
AdjustedR2	Digestive.System	lasso	0.9019	0.0521	test	0.413
AdjustedR2	Liver	elnet	0.8048	0.0902	test	0.699
AdjustedR2	Liver	ridge	0.7028	0.157	test	1
AdjustedR2	Liver	lasso	0.5472	0.287	test	1
AdjustedR2	Nervous.System	elnet	0.9155	2.6e-71	test	9.74e-70
AdjustedR2	Nervous.System	ridge	1.0217	1.17e-63	test	3.7e-62
AdjustedR2	Nervous.System	lasso	0.9243	4.65e-74	test	1.92e-72
AdjustedR2	Prefrontal.Cortex	elnet	0.9188	2.53e-25	test	4.38e-24
AdjustedR2	Prefrontal.Cortex	ridge	0.9958	1.12e-21	test	1.67e-20
AdjustedR2	Prefrontal.Cortex	lasso	0.811	7.36e-18	test	1e-16
AdjustedR2	Blood	elnet	0.147	2.11e-17	valid	2.85e-16
AdjustedR2	Blood	ridge	0.2935	3.49e-37	valid	7.18e-36
AdjustedR2	Blood	lasso	0.1634	1.07e-23	valid	1.73e-22
AdjustedR2	Whole.Blood	elnet	0.195	2.59e-28	valid	4.76e-27
AdjustedR2	Whole.Blood	ridge	0.3232	2.22e-38	valid	4.77e-37
AdjustedR2	Whole.Blood	lasso	0.1762	3.85e-20	valid	5.55e-19
AdjustedR2	Digestive.System	elnet	0.4243	0.0247	valid	0.208
AdjustedR2	Digestive.System	ridge	0.0425	0.178	valid	1
AdjustedR2	Digestive.System	lasso	0.31	0.177	valid	1
AdjustedR2	Liver	elnet	0.232	0.0574	valid	0.452
AdjustedR2	Liver	ridge	0.1498	0.15	valid	1
AdjustedR2	Liver	lasso	-0.0663	0.6	valid	1
AdjustedR2	Nervous.System	elnet	0.3329	2.68e-22	valid	4.06e-21
AdjustedR2	Nervous.System	ridge	0.441	1.04e-22	valid	1.6e-21
AdjustedR2	Nervous.System	lasso	0.3356	2.65e-23	valid	4.19e-22
AdjustedR2	Prefrontal.Cortex	elnet	0.1725	0.000351	valid	0.00358
AdjustedR2	Prefrontal.Cortex	ridge	0.2019	4.95e-05	valid	0.000529
AdjustedR2	Prefrontal.Cortex	lasso	0.2282	0.00037	valid	0.00376
RMSE	Blood	elnet	-0.8134	2.18e-87	train	1.41e-85
RMSE	Blood	ridge	-0.8593	1.02e-107	train	1.16e-105
RMSE	Blood	lasso	-0.7908	2.12e-79	train	1.02e-77
RMSE	Whole.Blood	elnet	-0.8283	8.55e-83	train	5.03e-81
RMSE	Whole.Blood	ridge	-0.8768	5.32e-98	train	4.38e-96
RMSE	Whole.Blood	lasso	-0.7797	3.17e-64	train	1.06e-62
RMSE	Digestive.System	elnet	-0.8362	0.00134	train	0.0128
RMSE	Digestive.System	ridge	-0.749	0.00799	train	0.0703
RMSE	Digestive.System	lasso	-0.8415	0.00249	train	0.0232
RMSE	Liver	elnet	-0.9225	0.000731	train	0.00721
RMSE	Liver	ridge	-0.758	0.00687	train	0.061
RMSE	Liver	lasso	-0.755	0.00723	train	0.0639
RMSE	Nervous.System	elnet	-0.6917	1.46e-41	train	3.41e-40
RMSE	Nervous.System	ridge	-0.8472	1.48e-40	train	3.32e-39
RMSE	Nervous.System	lasso	-0.773	6.92e-56	train	1.83e-54
RMSE	Prefrontal.Cortex	elnet	-0.6728	3.77e-13	train	4.71e-12
RMSE	Prefrontal.Cortex	ridge	-0.7652	9.89e-11	train	1.16e-09
RMSE	Prefrontal.Cortex	lasso	-0.7087	1.04e-15	train	1.38e-14
RMSE	Blood	elnet	-0.9677	1.62e-136	test	3.04e-134
RMSE	Blood	ridge	-0.9417	3.05e-116	test	5.23e-114
RMSE	Blood	lasso	-0.9343	2.34e-114	test	3.71e-112
RMSE	Whole.Blood	elnet	-0.9612	3.02e-113	test	3.89e-111
RMSE	Whole.Blood	ridge	-0.9562	9.79e-107	test	1.01e-104
RMSE	Whole.Blood	lasso	-0.9555	2.04e-113	test	2.8e-111
RMSE	Digestive.System	elnet	-0.7031	0.168	test	1
RMSE	Digestive.System	ridge	-0.5653	0.179	test	1
RMSE	Digestive.System	lasso	-1.0455	0.011	test	0.0953
RMSE	Liver	elnet	-0.5743	0.267	test	1
RMSE	Liver	ridge	-0.647	0.201	test	1
RMSE	Liver	lasso	-0.1735	0.605	test	1
RMSE	Nervous.System	elnet	-0.8832	7.25e-63	test	2.18e-61
RMSE	Nervous.System	ridge	-0.9226	1.06e-37	test	2.24e-36
RMSE	Nervous.System	lasso	-0.94	1.09e-82	test	6.27e-81
RMSE	Prefrontal.Cortex	elnet	-0.7774	1.74e-15	test	2.27e-14
RMSE	Prefrontal.Cortex	ridge	-0.8811	1.24e-12	test	1.53e-11
RMSE	Prefrontal.Cortex	lasso	-0.7253	7.33e-14	test	9.33e-13
RMSE	Blood	elnet	-0.107	4.91e-09	valid	5.59e-08
RMSE	Blood	ridge	0.0943	0.000284	valid	0.00291
RMSE	Blood	lasso	-0.128	5.86e-10	valid	6.74e-09
RMSE	Whole.Blood	elnet	-0.1648	1.23e-10	valid	1.43e-09
RMSE	Whole.Blood	ridge	0.056	0.0912	valid	0.704
RMSE	Whole.Blood	lasso	-0.222	1.16e-17	valid	1.57e-16
RMSE	Digestive.System	elnet	-0.5112	0.00306	valid	0.028
RMSE	Digestive.System	ridge	0.0778	0.209	valid	1
RMSE	Digestive.System	lasso	-0.5313	0.0222	valid	0.188
RMSE	Liver	elnet	-0.4881	0.0599	valid	0.47
RMSE	Liver	ridge	-0.09	0.551	valid	1
RMSE	Liver	lasso	-0.0965	0.62	valid	1
RMSE	Nervous.System	elnet	-0.1298	0.000206	valid	0.00216
RMSE	Nervous.System	ridge	-0.0376	0.515	valid	1
RMSE	Nervous.System	lasso	-0.2286	4.02e-12	valid	4.93e-11
RMSE	Prefrontal.Cortex	elnet	-0.0978	0.0273	valid	0.225
RMSE	Prefrontal.Cortex	ridge	-0.012	0.888	valid	1
RMSE	Prefrontal.Cortex	lasso	-0.3635	1.3e-09	valid	1.49e-08
