# Supplementary material for: Where are we in the implementation of tissue-specific epigenetic clocks?
Source: Front Bioinform. 2024 Mar 4;4:1306244. doi: 10.3389/fbinf.2024.1306244 (PMC10944965; doi:10.3389/fbinf.2024.1306244)
Supplement: Supplementary file 2 [file Table14.XLSX]

## Sheet: Mean_RMSE_valid_per_Tissue_Tiss
TissueTrain_Valid	RMSE_valid_mean_sd	NumSamples_train_mean_sd	Penalty
A03_Digestive.System	5.518 +/- 3.933	45.7 +/- 19.2	ridge
A03.620_Liver	5.127 +/- 2.665	44.9 +/- 18.5	ridge
A08_Nervous.System	4.166 +/- 1.784	189 +/- 140	ridge
A08.186.211.730.885.287.500.270.700_Prefrontal.Cortex	3.418 +/- 1.693	153.8 +/- 98.6	ridge
A12_Blood	3.569 +/- 1.33	532 +/- 575.8	ridge
A12_Digestive.System	4.661 +/- 3.558	546.2 +/- 593.5	ridge
A12_Liver	4.604 +/- 3.542	546.2 +/- 593.5	ridge
A12_Nervous.System	2.716 +/- 1.522	546.2 +/- 592.5	ridge
A12_Prefrontal.Cortex	2.387 +/- 1.152	546.2 +/- 592.9	ridge
A12.207.152_Whole.Blood	3.594 +/- 1.156	504.7 +/- 543.6	ridge
A03_Digestive.System	8.845 +/- 6.344	45.7 +/- 19.2	lasso
A03.620_Liver	7.281 +/- 4.964	44.9 +/- 18.5	lasso
A08_Nervous.System	4.788 +/- 1.969	189 +/- 139.8	lasso
A08.186.211.730.885.287.500.270.700_Prefrontal.Cortex	4.097 +/- 2.142	154.1 +/- 98.7	lasso
A12_Blood	3.99 +/- 1.805	532 +/- 575.8	lasso
A12_Digestive.System	5.438 +/- 3.431	546.2 +/- 593.5	lasso
A12_Liver	5.082 +/- 3.457	546.2 +/- 593.5	lasso
A12_Nervous.System	5.728 +/- 2.302	546.2 +/- 592.5	lasso
A12_Prefrontal.Cortex	5.343 +/- 2.122	546.2 +/- 592.9	lasso
A12.207.152_Whole.Blood	3.92 +/- 1.489	504.7 +/- 543.6	lasso
A03_Digestive.System	5.768 +/- 4.455	45.7 +/- 19.2	elnet
A03.620_Liver	6.889 +/- 6.405	44.9 +/- 18.5	elnet
A08_Nervous.System	4.584 +/- 1.638	189 +/- 139.8	elnet
A08.186.211.730.885.287.500.270.700_Prefrontal.Cortex	3.556 +/- 2.141	154.1 +/- 98.7	elnet
A12_Blood	3.911 +/- 1.791	532 +/- 575.8	elnet
A12_Digestive.System	5.436 +/- 3.695	546.2 +/- 593.5	elnet
A12_Liver	5.239 +/- 3.296	546.2 +/- 593.5	elnet
A12_Nervous.System	5.261 +/- 2.086	546.2 +/- 592.5	elnet
A12_Prefrontal.Cortex	5.095 +/- 1.635	546.2 +/- 592.9	elnet
A12.207.152_Whole.Blood	3.794 +/- 1.454	504.7 +/- 543.6	elnet
