# Supplementary material for: Where are we in the implementation of tissue-specific epigenetic clocks?
Source: Front Bioinform. 2024 Mar 4;4:1306244. doi: 10.3389/fbinf.2024.1306244 (PMC10944965; doi:10.3389/fbinf.2024.1306244)
Supplement: Supplementary file 3 [file Table3.XLSX]

## Sheet: ModelCoef_Score_VS_logNumSample
Score	Tissue	Estimate-ridgeVSelnet	P-value-ridgeVSelnet	Estimate-lassoVSelnet	P-value-lassoVSelnet	Estimate-lassoVSridge	P-value-lassoVSridge	Set	Adj.P-value_ridgeVSelnet	Adj.P-value_lassoVSelnet	Adj.P-value_lassoVSridge
AdjustedR2	Blood	-0.34814	5.21e-60	-0.04692	0.0192	0.30122	1.16e-46	train	2.69e-58	0.39381	4.72e-45
AdjustedR2	Whole.Blood	-0.38968	1.08e-57	-0.022609	0.319	0.36707	4.11e-52	train	4.37e-56	1	2.33e-50
AdjustedR2	Digestive.System	-0.13398	0.147	-0.095162	0.298	0.03882	0.668	train	1	1	1
AdjustedR2	Liver	0.19637	0.106	0.129848	0.278	-0.06652	0.575	train	0.859	1	1
AdjustedR2	Nervous.System	-0.23073	8.27e-19	-0.035267	0.164	0.24368	6.83e-15	train	1.38e-17	1	1.11e-13
AdjustedR2	Prefrontal.Cortex	-0.17888	0.000217	-0.071713	0.133	0.13994	0.0137	train	0.00237	1	0.132
RMSE	Blood	0.16157	1.07e-14	0.058968	0.0043	-0.1026	7.46e-07	train	1.61e-13	0.22238	9.21e-06
RMSE	Whole.Blood	0.2335	1.21e-25	0.054009	0.0127	-0.17949	3.82e-16	train	2.37e-24	0.30527	6.57e-15
RMSE	Digestive.System	0.13783	0.277	0.168964	0.185	0.03113	0.804	train	1	1	1
RMSE	Liver	-0.05541	0.641	-0.075759	0.524	-0.02035	0.864	train	1	1	1
RMSE	Nervous.System	0.12643	3.44e-06	0.068225	0.0117	-0.08462	0.00976	train	4e-05	0.3023	0.0973
RMSE	Prefrontal.Cortex	0.0447	0.383	0.064759	0.205	0.01187	0.845	train	1	1	1
AdjustedR2	Blood	-0.38217	4.54e-75	-0.033164	0.0836	0.349	1.82e-64	test	6.45e-73	1	2.07e-62
AdjustedR2	Whole.Blood	-0.43315	1.1e-76	-0.024097	0.254	0.40905	7.11e-70	test	3.14e-74	1	2.02e-67
AdjustedR2	Digestive.System	0.11145	0.565	-0.014734	0.939	-0.12618	0.516	test	1	1	1
AdjustedR2	Liver	0.24749	0.266	0.103017	0.638	-0.14447	0.511	test	1	1	1
AdjustedR2	Nervous.System	-0.27801	6.32e-35	-0.033408	0.115	0.30269	3.05e-29	test	1.44e-33	1	7.23e-28
AdjustedR2	Prefrontal.Cortex	-0.30599	4.85e-11	-0.132477	0.00286	0.22958	1.68e-05	test	6.41e-10	0.19615	0.000191
RMSE	Blood	0.23017	1.42e-39	0.045444	0.0067	-0.18473	7.84e-27	test	3.67e-38	0.23024	1.71e-25
RMSE	Whole.Blood	0.31866	1.85e-60	0.064071	0.000367	-0.25459	2.64e-41	test	1.05e-58	0.09886	8.34e-40
RMSE	Digestive.System	-0.00545	0.98	0.234355	0.284	0.2398	0.274	test	1	1	1
RMSE	Liver	-0.17734	0.468	0.002355	0.992	0.1797	0.463	test	1	1	1
RMSE	Nervous.System	0.18128	2.32e-15	0.060701	0.00657	-0.15846	6.72e-09	test	3.56e-14	0.23024	9.32e-08
RMSE	Prefrontal.Cortex	0.12245	0.0153	0.119177	0.0178	-0.02571	0.665	test	0.138	0.38883	1
AdjustedR2	Blood	-0.15433	1.18e-31	-0.014744	0.248	0.13958	1.79e-26	valid	2.49e-30	1	3.76e-25
AdjustedR2	Whole.Blood	-0.17709	1.89e-36	0.003992	0.766	0.18108	6.72e-38	valid	4.66e-35	1	1.82e-36
AdjustedR2	Digestive.System	-0.08487	0.372	-0.109803	0.251	-0.02493	0.792	valid	1	1	1
AdjustedR2	Liver	0.00519	0.938	-0.002979	0.964	-0.00817	0.902	valid	1	1	1
AdjustedR2	Nervous.System	-0.19748	1.07e-17	-0.008333	0.71	0.23041	1.21e-16	valid	1.69e-16	1	2.23e-15
AdjustedR2	Prefrontal.Cortex	-0.04816	0.168	-0.079298	0.0231	-0.02232	0.589	valid	1	0.43822	1
RMSE	Blood	-0.09694	4.73e-10	0.022251	0.149	0.11919	2.49e-14	valid	6.12e-09	1	3.94e-13
RMSE	Whole.Blood	-0.06841	0.000514	0.043232	0.0279	0.11164	1.73e-08	valid	0.00542	0.5109	2.34e-07
RMSE	Digestive.System	-0.02378	0.813	0.292367	0.00864	0.31614	0.00512	valid	1	0.24321	0.052
RMSE	Liver	-0.17562	0.19	0.039063	0.766	0.21468	0.113	valid	1	1	0.963
RMSE	Nervous.System	-0.09141	0.000974	0.054979	0.0463	0.16549	8.91e-07	valid	0.00989	0.75218	1.08e-05
RMSE	Prefrontal.Cortex	-0.10154	0.00882	0.128147	0.000946	0.24829	1.27e-07	valid	0.0809	0.10758	1.6e-06
