# Supplementary material for: Where are we in the implementation of tissue-specific epigenetic clocks?
Source: Front Bioinform. 2024 Mar 4;4:1306244. doi: 10.3389/fbinf.2024.1306244 (PMC10944965; doi:10.3389/fbinf.2024.1306244)
Supplement: Supplementary file 4 [file Table9.XLSX]

## Sheet: ModelCoef_Score_VS_logNumSample
Score	Tissue	Penalty	Estimate	P-value	Set	Adj.P-value
AdjustedR2	Blood_vs_Nervous.System	elnet	0.02083	0.493	train	1
AdjustedR2	Blood_vs_Digestive.System	elnet	0.09444	0.0107	train	0.2
AdjustedR2	Blood_vs_Whole.Blood	elnet	0.10428	4.84e-05	train	0.00144
AdjustedR2	Blood_vs_Liver	elnet	0.0392	0.305	train	1
AdjustedR2	Blood_vs_Prefrontal.Cortex	elnet	0.22616	3.21e-10	train	2.43e-08
AdjustedR2	Nervous.System_vs_Digestive.System	elnet	0.19734	3.08e-06	train	0.000114
AdjustedR2	Nervous.System_vs_Whole.Blood	elnet	0.05917	0.0626	train	0.961
AdjustedR2	Nervous.System_vs_Liver	elnet	0.15891	0.000203	train	0.00538
AdjustedR2	Nervous.System_vs_Prefrontal.Cortex	elnet	0.20671	2.08e-08	train	1.02e-06
AdjustedR2	Digestive.System_vs_Whole.Blood	elnet	-0.05025	0.195	train	1
AdjustedR2	Digestive.System_vs_Liver	elnet	-0.06316	0.508	train	1
AdjustedR2	Digestive.System_vs_Prefrontal.Cortex	elnet	-0.14592	0.0801	train	1
AdjustedR2	Whole.Blood_vs_Liver	elnet	-0.01614	0.694	train	1
AdjustedR2	Whole.Blood_vs_Prefrontal.Cortex	elnet	0.15877	3.39e-05	train	0.00104
AdjustedR2	Liver_vs_Prefrontal.Cortex	elnet	-0.07457	0.385	train	1
AdjustedR2	Blood_vs_Nervous.System	elnet	0.00468	0.865	test	1
AdjustedR2	Blood_vs_Digestive.System	elnet	-0.0158	0.686	test	1
AdjustedR2	Blood_vs_Whole.Blood	elnet	0.12777	3.92e-08	test	1.83e-06
AdjustedR2	Blood_vs_Liver	elnet	-0.07114	0.0795	test	1
AdjustedR2	Blood_vs_Prefrontal.Cortex	elnet	0.34108	5.22e-27	test	1.46e-24
AdjustedR2	Nervous.System_vs_Digestive.System	elnet	0.16642	8.69e-05	test	0.00247
AdjustedR2	Nervous.System_vs_Whole.Blood	elnet	0.10073	0.000569	test	0.0136
AdjustedR2	Nervous.System_vs_Liver	elnet	0.12213	0.00467	test	0.0945
AdjustedR2	Nervous.System_vs_Prefrontal.Cortex	elnet	0.31736	1.82e-18	test	2.24e-16
AdjustedR2	Digestive.System_vs_Whole.Blood	elnet	0.1154	0.00517	test	0.104
AdjustedR2	Digestive.System_vs_Liver	elnet	-0.08965	0.625	test	1
AdjustedR2	Digestive.System_vs_Prefrontal.Cortex	elnet	0.23808	0.00229	test	0.0493
AdjustedR2	Whole.Blood_vs_Liver	elnet	-0.17827	5.23e-05	test	0.00153
AdjustedR2	Whole.Blood_vs_Prefrontal.Cortex	elnet	0.26754	1.04e-08	test	5.51e-07
AdjustedR2	Liver_vs_Prefrontal.Cortex	elnet	0.29834	0.000888	test	0.0203
AdjustedR2	Blood_vs_Nervous.System	elnet	0.20937	0.2	valid	1
AdjustedR2	Blood_vs_Digestive.System	elnet	-0.01592	0.86	valid	1
AdjustedR2	Blood_vs_Whole.Blood	elnet	-0.00255	0.831	valid	1
AdjustedR2	Blood_vs_Liver	elnet	-0.01584	0.861	valid	1
AdjustedR2	Blood_vs_Prefrontal.Cortex	elnet	0.06699	0.732	valid	1
AdjustedR2	Nervous.System_vs_Digestive.System	elnet	-0.05234	0.617	valid	1
AdjustedR2	Nervous.System_vs_Whole.Blood	elnet	-0.18713	0.269	valid	1
AdjustedR2	Nervous.System_vs_Liver	elnet	-0.05229	0.62	valid	1
AdjustedR2	Nervous.System_vs_Prefrontal.Cortex	elnet	0.02941	0.35	valid	1
AdjustedR2	Digestive.System_vs_Whole.Blood	elnet	0.01694	0.864	valid	1
AdjustedR2	Digestive.System_vs_Liver	elnet	0.00902	0.91	valid	1
AdjustedR2	Digestive.System_vs_Prefrontal.Cortex	elnet	0.04467	0.852	valid	1
AdjustedR2	Whole.Blood_vs_Liver	elnet	-0.01686	0.865	valid	1
AdjustedR2	Whole.Blood_vs_Prefrontal.Cortex	elnet	0.05234	0.803	valid	1
AdjustedR2	Liver_vs_Prefrontal.Cortex	elnet	0.04978	0.838	valid	1
AdjustedR2	Blood_vs_Nervous.System	ridge	0.02083	0.493	train	1
AdjustedR2	Blood_vs_Digestive.System	ridge	0.09444	0.0107	train	0.2
AdjustedR2	Blood_vs_Whole.Blood	ridge	0.10428	4.84e-05	train	0.00144
AdjustedR2	Blood_vs_Liver	ridge	0.0392	0.305	train	1
AdjustedR2	Blood_vs_Prefrontal.Cortex	ridge	0.22616	3.21e-10	train	2.43e-08
AdjustedR2	Nervous.System_vs_Digestive.System	ridge	0.19734	3.08e-06	train	0.000114
AdjustedR2	Nervous.System_vs_Whole.Blood	ridge	0.05917	0.0626	train	0.961
AdjustedR2	Nervous.System_vs_Liver	ridge	0.15891	0.000203	train	0.00538
AdjustedR2	Nervous.System_vs_Prefrontal.Cortex	ridge	0.20671	2.08e-08	train	1.02e-06
AdjustedR2	Digestive.System_vs_Whole.Blood	ridge	-0.05025	0.195	train	1
AdjustedR2	Digestive.System_vs_Liver	ridge	-0.06316	0.508	train	1
AdjustedR2	Digestive.System_vs_Prefrontal.Cortex	ridge	-0.14592	0.0801	train	1
AdjustedR2	Whole.Blood_vs_Liver	ridge	-0.01614	0.694	train	1
AdjustedR2	Whole.Blood_vs_Prefrontal.Cortex	ridge	0.15877	3.39e-05	train	0.00104
AdjustedR2	Liver_vs_Prefrontal.Cortex	ridge	-0.07457	0.385	train	1
AdjustedR2	Blood_vs_Nervous.System	ridge	0.00468	0.865	test	1
AdjustedR2	Blood_vs_Digestive.System	ridge	-0.0158	0.686	test	1
AdjustedR2	Blood_vs_Whole.Blood	ridge	0.12777	3.92e-08	test	1.83e-06
AdjustedR2	Blood_vs_Liver	ridge	-0.07114	0.0795	test	1
AdjustedR2	Blood_vs_Prefrontal.Cortex	ridge	0.34108	5.22e-27	test	1.46e-24
AdjustedR2	Nervous.System_vs_Digestive.System	ridge	0.16642	8.69e-05	test	0.00247
AdjustedR2	Nervous.System_vs_Whole.Blood	ridge	0.10073	0.000569	test	0.0136
AdjustedR2	Nervous.System_vs_Liver	ridge	0.12213	0.00467	test	0.0945
AdjustedR2	Nervous.System_vs_Prefrontal.Cortex	ridge	0.31736	1.82e-18	test	2.24e-16
AdjustedR2	Digestive.System_vs_Whole.Blood	ridge	0.1154	0.00517	test	0.104
AdjustedR2	Digestive.System_vs_Liver	ridge	-0.08965	0.625	test	1
AdjustedR2	Digestive.System_vs_Prefrontal.Cortex	ridge	0.23808	0.00229	test	0.0493
AdjustedR2	Whole.Blood_vs_Liver	ridge	-0.17827	5.23e-05	test	0.00153
AdjustedR2	Whole.Blood_vs_Prefrontal.Cortex	ridge	0.26754	1.04e-08	test	5.51e-07
AdjustedR2	Liver_vs_Prefrontal.Cortex	ridge	0.29834	0.000888	test	0.0203
AdjustedR2	Blood_vs_Nervous.System	ridge	0.20937	0.2	valid	1
AdjustedR2	Blood_vs_Digestive.System	ridge	-0.01592	0.86	valid	1
AdjustedR2	Blood_vs_Whole.Blood	ridge	-0.00255	0.831	valid	1
AdjustedR2	Blood_vs_Liver	ridge	-0.01584	0.861	valid	1
AdjustedR2	Blood_vs_Prefrontal.Cortex	ridge	0.06699	0.732	valid	1
AdjustedR2	Nervous.System_vs_Digestive.System	ridge	-0.05234	0.617	valid	1
AdjustedR2	Nervous.System_vs_Whole.Blood	ridge	-0.18713	0.269	valid	1
AdjustedR2	Nervous.System_vs_Liver	ridge	-0.05229	0.62	valid	1
AdjustedR2	Nervous.System_vs_Prefrontal.Cortex	ridge	0.02941	0.35	valid	1
AdjustedR2	Digestive.System_vs_Whole.Blood	ridge	0.01694	0.864	valid	1
AdjustedR2	Digestive.System_vs_Liver	ridge	0.00902	0.91	valid	1
AdjustedR2	Digestive.System_vs_Prefrontal.Cortex	ridge	0.04467	0.852	valid	1
AdjustedR2	Whole.Blood_vs_Liver	ridge	-0.01686	0.865	valid	1
AdjustedR2	Whole.Blood_vs_Prefrontal.Cortex	ridge	0.05234	0.803	valid	1
AdjustedR2	Liver_vs_Prefrontal.Cortex	ridge	0.04978	0.838	valid	1
AdjustedR2	Blood_vs_Nervous.System	lasso	0.02083	0.493	train	1
AdjustedR2	Blood_vs_Digestive.System	lasso	0.09444	0.0107	train	0.2
AdjustedR2	Blood_vs_Whole.Blood	lasso	0.10428	4.84e-05	train	0.00144
AdjustedR2	Blood_vs_Liver	lasso	0.0392	0.305	train	1
AdjustedR2	Blood_vs_Prefrontal.Cortex	lasso	0.22616	3.21e-10	train	2.43e-08
AdjustedR2	Nervous.System_vs_Digestive.System	lasso	0.19734	3.08e-06	train	0.000114
AdjustedR2	Nervous.System_vs_Whole.Blood	lasso	0.05917	0.0626	train	0.961
AdjustedR2	Nervous.System_vs_Liver	lasso	0.15891	0.000203	train	0.00538
AdjustedR2	Nervous.System_vs_Prefrontal.Cortex	lasso	0.20671	2.08e-08	train	1.02e-06
AdjustedR2	Digestive.System_vs_Whole.Blood	lasso	-0.05025	0.195	train	1
AdjustedR2	Digestive.System_vs_Liver	lasso	-0.06316	0.508	train	1
AdjustedR2	Digestive.System_vs_Prefrontal.Cortex	lasso	-0.14592	0.0801	train	1
AdjustedR2	Whole.Blood_vs_Liver	lasso	-0.01614	0.694	train	1
AdjustedR2	Whole.Blood_vs_Prefrontal.Cortex	lasso	0.15877	3.39e-05	train	0.00104
AdjustedR2	Liver_vs_Prefrontal.Cortex	lasso	-0.07457	0.385	train	1
AdjustedR2	Blood_vs_Nervous.System	lasso	0.00468	0.865	test	1
AdjustedR2	Blood_vs_Digestive.System	lasso	-0.0158	0.686	test	1
AdjustedR2	Blood_vs_Whole.Blood	lasso	0.12777	3.92e-08	test	1.83e-06
AdjustedR2	Blood_vs_Liver	lasso	-0.07114	0.0795	test	1
AdjustedR2	Blood_vs_Prefrontal.Cortex	lasso	0.34108	5.22e-27	test	1.46e-24
AdjustedR2	Nervous.System_vs_Digestive.System	lasso	0.16642	8.69e-05	test	0.00247
AdjustedR2	Nervous.System_vs_Whole.Blood	lasso	0.10073	0.000569	test	0.0136
AdjustedR2	Nervous.System_vs_Liver	lasso	0.12213	0.00467	test	0.0945
AdjustedR2	Nervous.System_vs_Prefrontal.Cortex	lasso	0.31736	1.82e-18	test	2.24e-16
AdjustedR2	Digestive.System_vs_Whole.Blood	lasso	0.1154	0.00517	test	0.104
AdjustedR2	Digestive.System_vs_Liver	lasso	-0.08965	0.625	test	1
AdjustedR2	Digestive.System_vs_Prefrontal.Cortex	lasso	0.23808	0.00229	test	0.0493
AdjustedR2	Whole.Blood_vs_Liver	lasso	-0.17827	5.23e-05	test	0.00153
AdjustedR2	Whole.Blood_vs_Prefrontal.Cortex	lasso	0.26754	1.04e-08	test	5.51e-07
AdjustedR2	Liver_vs_Prefrontal.Cortex	lasso	0.29834	0.000888	test	0.0203
AdjustedR2	Blood_vs_Nervous.System	lasso	0.20937	0.2	valid	1
AdjustedR2	Blood_vs_Digestive.System	lasso	-0.01592	0.86	valid	1
AdjustedR2	Blood_vs_Whole.Blood	lasso	-0.00255	0.831	valid	1
AdjustedR2	Blood_vs_Liver	lasso	-0.01584	0.861	valid	1
AdjustedR2	Blood_vs_Prefrontal.Cortex	lasso	0.06699	0.732	valid	1
AdjustedR2	Nervous.System_vs_Digestive.System	lasso	-0.05234	0.617	valid	1
AdjustedR2	Nervous.System_vs_Whole.Blood	lasso	-0.18713	0.269	valid	1
AdjustedR2	Nervous.System_vs_Liver	lasso	-0.05229	0.62	valid	1
AdjustedR2	Nervous.System_vs_Prefrontal.Cortex	lasso	0.02941	0.35	valid	1
AdjustedR2	Digestive.System_vs_Whole.Blood	lasso	0.01694	0.864	valid	1
AdjustedR2	Digestive.System_vs_Liver	lasso	0.00902	0.91	valid	1
AdjustedR2	Digestive.System_vs_Prefrontal.Cortex	lasso	0.04467	0.852	valid	1
AdjustedR2	Whole.Blood_vs_Liver	lasso	-0.01686	0.865	valid	1
AdjustedR2	Whole.Blood_vs_Prefrontal.Cortex	lasso	0.05234	0.803	valid	1
AdjustedR2	Liver_vs_Prefrontal.Cortex	lasso	0.04978	0.838	valid	1
RMSE	Blood_vs_Nervous.System	elnet	-0.06693	0.0779	train	1
RMSE	Blood_vs_Digestive.System	elnet	-0.26715	3.57e-13	train	3.5e-11
RMSE	Blood_vs_Whole.Blood	elnet	-0.13569	7.77e-10	train	5.26e-08
RMSE	Blood_vs_Liver	elnet	-0.22955	5.05e-10	train	3.54e-08
RMSE	Blood_vs_Prefrontal.Cortex	elnet	-0.32707	2.92e-20	train	4.77e-18
RMSE	Nervous.System_vs_Digestive.System	elnet	-0.28761	1.38e-08	train	6.97e-07
RMSE	Nervous.System_vs_Whole.Blood	elnet	-0.03994	0.328	train	1
RMSE	Nervous.System_vs_Liver	elnet	-0.26131	2.49e-07	train	1.09e-05
RMSE	Nervous.System_vs_Prefrontal.Cortex	elnet	-0.25603	9.11e-10	train	5.96e-08
RMSE	Digestive.System_vs_Whole.Blood	elnet	0.24866	3.69e-09	train	2.2e-07
RMSE	Digestive.System_vs_Liver	elnet	0.0267	0.814	train	1
RMSE	Digestive.System_vs_Prefrontal.Cortex	elnet	0.30716	0.000353	train	0.00857
RMSE	Whole.Blood_vs_Liver	elnet	-0.20575	1.05e-06	train	4.41e-05
RMSE	Whole.Blood_vs_Prefrontal.Cortex	elnet	-0.2547	3.16e-11	train	2.82e-09
RMSE	Liver_vs_Prefrontal.Cortex	elnet	0.26884	0.0019	train	0.0414
RMSE	Blood_vs_Nervous.System	elnet	-0.02312	0.42	test	1
RMSE	Blood_vs_Digestive.System	elnet	-0.05428	0.0721	test	1
RMSE	Blood_vs_Whole.Blood	elnet	-0.17879	1.93e-27	test	7.58e-25
RMSE	Blood_vs_Liver	elnet	0.00491	0.88	test	1
RMSE	Blood_vs_Prefrontal.Cortex	elnet	-0.40088	3.76e-10	test	2.73e-08
RMSE	Nervous.System_vs_Digestive.System	elnet	-0.17198	0.000255	test	0.00659
RMSE	Nervous.System_vs_Whole.Blood	elnet	-0.12685	0.000135	test	0.00379
RMSE	Nervous.System_vs_Liver	elnet	-0.11915	0.013	test	0.234
RMSE	Nervous.System_vs_Prefrontal.Cortex	elnet	-0.35656	1.81e-21	test	4.44e-19
RMSE	Digestive.System_vs_Whole.Blood	elnet	-0.03255	0.348	test	1
RMSE	Digestive.System_vs_Liver	elnet	0.09397	0.717	test	1
RMSE	Digestive.System_vs_Prefrontal.Cortex	elnet	0.00886	0.932	test	1
RMSE	Whole.Blood_vs_Liver	elnet	0.09702	0.0108	test	0.2
RMSE	Whole.Blood_vs_Prefrontal.Cortex	elnet	-0.29278	2.75e-06	test	0.000104
RMSE	Liver_vs_Prefrontal.Cortex	elnet	-0.04621	0.692	test	1
RMSE	Blood_vs_Nervous.System	elnet	0.15528	0.328	valid	1
RMSE	Blood_vs_Digestive.System	elnet	0.12465	0.278	valid	1
RMSE	Blood_vs_Whole.Blood	elnet	-0.00338	0.821	valid	1
RMSE	Blood_vs_Liver	elnet	0.20304	0.1	valid	1
RMSE	Blood_vs_Prefrontal.Cortex	elnet	-0.00708	0.972	valid	1
RMSE	Nervous.System_vs_Digestive.System	elnet	0.07641	0.597	valid	1
RMSE	Nervous.System_vs_Whole.Blood	elnet	-0.20414	0.184	valid	1
RMSE	Nervous.System_vs_Liver	elnet	0.17168	0.293	valid	1
RMSE	Nervous.System_vs_Prefrontal.Cortex	elnet	-0.17682	8.13e-07	valid	3.47e-05
RMSE	Digestive.System_vs_Whole.Blood	elnet	-0.16242	0.214	valid	1
RMSE	Digestive.System_vs_Liver	elnet	0.09832	0.351	valid	1
RMSE	Digestive.System_vs_Prefrontal.Cortex	elnet	-0.1523	0.63	valid	1
RMSE	Whole.Blood_vs_Liver	elnet	0.25149	0.0774	valid	1
RMSE	Whole.Blood_vs_Prefrontal.Cortex	elnet	0.0138	0.947	valid	1
RMSE	Liver_vs_Prefrontal.Cortex	elnet	-0.24213	0.47	valid	1
RMSE	Blood_vs_Nervous.System	ridge	-0.06693	0.0779	train	1
RMSE	Blood_vs_Digestive.System	ridge	-0.26715	3.57e-13	train	3.5e-11
RMSE	Blood_vs_Whole.Blood	ridge	-0.13569	7.77e-10	train	5.26e-08
RMSE	Blood_vs_Liver	ridge	-0.22955	5.05e-10	train	3.54e-08
RMSE	Blood_vs_Prefrontal.Cortex	ridge	-0.32707	2.92e-20	train	4.77e-18
RMSE	Nervous.System_vs_Digestive.System	ridge	-0.28761	1.38e-08	train	6.97e-07
RMSE	Nervous.System_vs_Whole.Blood	ridge	-0.03994	0.328	train	1
RMSE	Nervous.System_vs_Liver	ridge	-0.26131	2.49e-07	train	1.09e-05
RMSE	Nervous.System_vs_Prefrontal.Cortex	ridge	-0.25603	9.11e-10	train	5.96e-08
RMSE	Digestive.System_vs_Whole.Blood	ridge	0.24866	3.69e-09	train	2.2e-07
RMSE	Digestive.System_vs_Liver	ridge	0.0267	0.814	train	1
RMSE	Digestive.System_vs_Prefrontal.Cortex	ridge	0.30716	0.000353	train	0.00857
RMSE	Whole.Blood_vs_Liver	ridge	-0.20575	1.05e-06	train	4.41e-05
RMSE	Whole.Blood_vs_Prefrontal.Cortex	ridge	-0.2547	3.16e-11	train	2.82e-09
RMSE	Liver_vs_Prefrontal.Cortex	ridge	0.26884	0.0019	train	0.0414
RMSE	Blood_vs_Nervous.System	ridge	-0.02312	0.42	test	1
RMSE	Blood_vs_Digestive.System	ridge	-0.05428	0.0721	test	1
RMSE	Blood_vs_Whole.Blood	ridge	-0.17879	1.93e-27	test	7.58e-25
RMSE	Blood_vs_Liver	ridge	0.00491	0.88	test	1
RMSE	Blood_vs_Prefrontal.Cortex	ridge	-0.40088	3.76e-10	test	2.73e-08
RMSE	Nervous.System_vs_Digestive.System	ridge	-0.17198	0.000255	test	0.00659
RMSE	Nervous.System_vs_Whole.Blood	ridge	-0.12685	0.000135	test	0.00379
RMSE	Nervous.System_vs_Liver	ridge	-0.11915	0.013	test	0.234
RMSE	Nervous.System_vs_Prefrontal.Cortex	ridge	-0.35656	1.81e-21	test	4.44e-19
RMSE	Digestive.System_vs_Whole.Blood	ridge	-0.03255	0.348	test	1
RMSE	Digestive.System_vs_Liver	ridge	0.09397	0.717	test	1
RMSE	Digestive.System_vs_Prefrontal.Cortex	ridge	0.00886	0.932	test	1
RMSE	Whole.Blood_vs_Liver	ridge	0.09702	0.0108	test	0.2
RMSE	Whole.Blood_vs_Prefrontal.Cortex	ridge	-0.29278	2.75e-06	test	0.000104
RMSE	Liver_vs_Prefrontal.Cortex	ridge	-0.04621	0.692	test	1
RMSE	Blood_vs_Nervous.System	ridge	0.15528	0.328	valid	1
RMSE	Blood_vs_Digestive.System	ridge	0.12465	0.278	valid	1
RMSE	Blood_vs_Whole.Blood	ridge	-0.00338	0.821	valid	1
RMSE	Blood_vs_Liver	ridge	0.20304	0.1	valid	1
RMSE	Blood_vs_Prefrontal.Cortex	ridge	-0.00708	0.972	valid	1
RMSE	Nervous.System_vs_Digestive.System	ridge	0.07641	0.597	valid	1
RMSE	Nervous.System_vs_Whole.Blood	ridge	-0.20414	0.184	valid	1
RMSE	Nervous.System_vs_Liver	ridge	0.17168	0.293	valid	1
RMSE	Nervous.System_vs_Prefrontal.Cortex	ridge	-0.17682	8.13e-07	valid	3.47e-05
RMSE	Digestive.System_vs_Whole.Blood	ridge	-0.16242	0.214	valid	1
RMSE	Digestive.System_vs_Liver	ridge	0.09832	0.351	valid	1
RMSE	Digestive.System_vs_Prefrontal.Cortex	ridge	-0.1523	0.63	valid	1
RMSE	Whole.Blood_vs_Liver	ridge	0.25149	0.0774	valid	1
RMSE	Whole.Blood_vs_Prefrontal.Cortex	ridge	0.0138	0.947	valid	1
RMSE	Liver_vs_Prefrontal.Cortex	ridge	-0.24213	0.47	valid	1
RMSE	Blood_vs_Nervous.System	lasso	-0.06693	0.0779	train	1
RMSE	Blood_vs_Digestive.System	lasso	-0.26715	3.57e-13	train	3.5e-11
RMSE	Blood_vs_Whole.Blood	lasso	-0.13569	7.77e-10	train	5.26e-08
RMSE	Blood_vs_Liver	lasso	-0.22955	5.05e-10	train	3.54e-08
RMSE	Blood_vs_Prefrontal.Cortex	lasso	-0.32707	2.92e-20	train	4.77e-18
RMSE	Nervous.System_vs_Digestive.System	lasso	-0.28761	1.38e-08	train	6.97e-07
RMSE	Nervous.System_vs_Whole.Blood	lasso	-0.03994	0.328	train	1
RMSE	Nervous.System_vs_Liver	lasso	-0.26131	2.49e-07	train	1.09e-05
RMSE	Nervous.System_vs_Prefrontal.Cortex	lasso	-0.25603	9.11e-10	train	5.96e-08
RMSE	Digestive.System_vs_Whole.Blood	lasso	0.24866	3.69e-09	train	2.2e-07
RMSE	Digestive.System_vs_Liver	lasso	0.0267	0.814	train	1
RMSE	Digestive.System_vs_Prefrontal.Cortex	lasso	0.30716	0.000353	train	0.00857
RMSE	Whole.Blood_vs_Liver	lasso	-0.20575	1.05e-06	train	4.41e-05
RMSE	Whole.Blood_vs_Prefrontal.Cortex	lasso	-0.2547	3.16e-11	train	2.82e-09
RMSE	Liver_vs_Prefrontal.Cortex	lasso	0.26884	0.0019	train	0.0414
RMSE	Blood_vs_Nervous.System	lasso	-0.02312	0.42	test	1
RMSE	Blood_vs_Digestive.System	lasso	-0.05428	0.0721	test	1
RMSE	Blood_vs_Whole.Blood	lasso	-0.17879	1.93e-27	test	7.58e-25
RMSE	Blood_vs_Liver	lasso	0.00491	0.88	test	1
RMSE	Blood_vs_Prefrontal.Cortex	lasso	-0.40088	3.76e-10	test	2.73e-08
RMSE	Nervous.System_vs_Digestive.System	lasso	-0.17198	0.000255	test	0.00659
RMSE	Nervous.System_vs_Whole.Blood	lasso	-0.12685	0.000135	test	0.00379
RMSE	Nervous.System_vs_Liver	lasso	-0.11915	0.013	test	0.234
RMSE	Nervous.System_vs_Prefrontal.Cortex	lasso	-0.35656	1.81e-21	test	4.44e-19
RMSE	Digestive.System_vs_Whole.Blood	lasso	-0.03255	0.348	test	1
RMSE	Digestive.System_vs_Liver	lasso	0.09397	0.717	test	1
RMSE	Digestive.System_vs_Prefrontal.Cortex	lasso	0.00886	0.932	test	1
RMSE	Whole.Blood_vs_Liver	lasso	0.09702	0.0108	test	0.2
RMSE	Whole.Blood_vs_Prefrontal.Cortex	lasso	-0.29278	2.75e-06	test	0.000104
RMSE	Liver_vs_Prefrontal.Cortex	lasso	-0.04621	0.692	test	1
RMSE	Blood_vs_Nervous.System	lasso	0.15528	0.328	valid	1
RMSE	Blood_vs_Digestive.System	lasso	0.12465	0.278	valid	1
RMSE	Blood_vs_Whole.Blood	lasso	-0.00338	0.821	valid	1
RMSE	Blood_vs_Liver	lasso	0.20304	0.1	valid	1
RMSE	Blood_vs_Prefrontal.Cortex	lasso	-0.00708	0.972	valid	1
RMSE	Nervous.System_vs_Digestive.System	lasso	0.07641	0.597	valid	1
RMSE	Nervous.System_vs_Whole.Blood	lasso	-0.20414	0.184	valid	1
RMSE	Nervous.System_vs_Liver	lasso	0.17168	0.293	valid	1
RMSE	Nervous.System_vs_Prefrontal.Cortex	lasso	-0.17682	8.13e-07	valid	3.47e-05
RMSE	Digestive.System_vs_Whole.Blood	lasso	-0.16242	0.214	valid	1
RMSE	Digestive.System_vs_Liver	lasso	0.09832	0.351	valid	1
RMSE	Digestive.System_vs_Prefrontal.Cortex	lasso	-0.1523	0.63	valid	1
RMSE	Whole.Blood_vs_Liver	lasso	0.25149	0.0774	valid	1
RMSE	Whole.Blood_vs_Prefrontal.Cortex	lasso	0.0138	0.947	valid	1
RMSE	Liver_vs_Prefrontal.Cortex	lasso	-0.24213	0.47	valid	1
