# Supplementary material for: Where are we in the implementation of tissue-specific epigenetic clocks?
Source: Front Bioinform. 2024 Mar 4;4:1306244. doi: 10.3389/fbinf.2024.1306244 (PMC10944965; doi:10.3389/fbinf.2024.1306244)
Supplement: Supplementary file 5 [file Table15.XLSX]

## Sheet: Digestive.System
CpG	chr	pos	UCSC_RefGene_Name	HMM_Island	Mean.Coef	Sd.Coef
cg25410668	chr1	28241577	RPA2	1:28113187-28114165	1.199	0.597
cg12757011	chr2	162281111	TBR1	2:161989273-161989369	1.807	1.161
cg16867657	chr6	11044877	ELOVL2	6:11151611-11153237	2.655	1.559
cg00048759	chr7	99775422	STAG3;GPC2	7:99612670-99613854	2.009	1.586
cg16204509	chr12	105478582	ALDH1L2;ALDH1L2	12:104002198-104002815	1.574	0.456

## Sheet: Liver
CpG	chr	pos	UCSC_RefGene_Name	HMM_Island	Mean.Coef	Sd.Coef
cg02987928	chr1	16553456		1:16425943-16426247	1.156	0.689
cg25410668	chr1	28241577	RPA2	1:28113187-28114165	1.223	1.287
cg16867657	chr6	11044877	ELOVL2	6:11151611-11153237	2.833	1.756
cg00048759	chr7	99775422	STAG3;GPC2	7:99612670-99613854	0.546	0.269
cg16204509	chr12	105478582	ALDH1L2;ALDH1L2	12:104002198-104002815	1.204	0.778

## Sheet: Nervous.System
CpG	chr	pos	UCSC_RefGene_Name	HMM_Island	Mean.Coef	Sd.Coef
cg02605776	chr1	111507160	C1orf103;C1orf103		1.07	0.418
cg04845871	chr1	207996319			-2.568	0.317
cg15393490	chr1	207996459			-1.896	0.515
cg01196788	chr2	19561709			0.448	0.417
cg04845466	chr2	27665079	KRTCAP3;NRBP1;KRTCAP3	2:27518521-27519166	1.064	0.398
cg25047092	chr2	61991905		2:61844419-61845429	0.953	0.296
cg06295308	chr2	232575555	PTMA;PTMA	2:232279129-232284237	0.895	0.333
cg04834794	chr3	128400154		3:129882221-129882911	1.156	0.275
cg22540250	chr3	130239579			-0.642	0.204
cg15593298	chr3	142681996	PAQR9	3:144163842-144165021	0.424	0.148
cg03988540	chr4	85405618			0.841	0.396
cg01259029	chr5	10564690	ANKRD33B	5:10615817-10618609	1.513	0.417
cg25133422	chr5	54089309			-0.299	0.331
cg23174607	chr6	64281846	PTP4A1	6:64339720-64341745	1.374	0.287
cg25452503	chr7	23052616	FAM126A		0.313	0.22
cg02530022	chr7	96642708	DLX6AS	7:96480404-96480733	0.74	0.291
cg21186299	chr7	100808810	VGF;VGF	7:100594926-100596772	0.429	0.124
cg26221293	chr7	130354073	TSGA13;COPG2		1.157	0.344
cg08097417	chr7	130419133	KLF14	7:130068467-130069793	2.507	0.62
cg04047726	chr8	141595439	EIF2C2;EIF2C2	8:141664512-141664703	1	0.537
cg04213386	chr8	144376866	ZNF696		-1.176	0.239
cg14085673	chr10	95256679	CEP55;CEP55;CEP55	10:95246094-95246698	0.567	0.243
cg13848598	chr10	115804578	ADRB1	10:115792700-115795458	0.78	0.263
cg25446309	chr10	131770223			0.329	0.23
cg17592231	chr11	43604758		11:43561329-43561486	2.793	0.72
cg27529628	chr12	100967219	GAS2L3	12:99491134-99492068	2.43	0.257
cg04880546	chr12	120868468		12:119352775-119352861	0.984	0.202
cg15341124	chr14	102027734	DIO3;DIO3;MIR1247	14:101095743-101098594	2.92	0.473
cg09784307	chr15	75248768	RPP25	15:73035284-73036975	0.854	0.599
cg08370996	chr15	96874031	NR2F2;NR2F2	15:94674413-94676109	0.591	0.211
cg03013329	chr18	22006989	IMPACT	18:20260309-20261156	1.503	0.429
cg19399220	chr19	10527588		19:10388003-10388704	0.445	0.258
cg02426178	chr19	10747142	SLC44A2;SLC44A2	19:10608142-10608475	-2.326	0.447
cg27553457	chr19	45899615	PPP1R13L;PPP1R13L	19:50590785-50592111	0.869	0.451
cg21489303	chr19	57989182	ZNF772;ZNF772		0.574	0.194

## Sheet: Prefrontal.Cortex
CpG	chr	pos	UCSC_RefGene_Name	HMM_Island	Mean.Coef	Sd.Coef
cg14419975	chr1	91196332		1:90968596-90968921	0.871	0.882
cg11954479	chr1	92952196	GFI1;GFI1	1:92724308-92725197	0.526	0.252
cg25773695	chr1	116191657	VANGL1		0.517	0.275
cg04845871	chr1	207996319			-1.54	0.253
cg20818778	chr1	235814145	GNG4;GNG4;GNG4		0.92	0.327
cg01196788	chr2	19561709			0.742	0.393
cg17332338	chr2	38763354		2:38616619-38617068	0.241	0.199
cg04834794	chr3	128400154		3:129882221-129882911	0.833	0.197
cg15593298	chr3	142681996	PAQR9	3:144163842-144165021	0.552	0.185
cg25906220	chr4	1006004	FGFRL1;FGFRL1;FGFRL1	4:993057-996478	0.182	0.095
cg03385727	chr4	153961048			0.775	0.622
cg26377880	chr5	7851487	C5orf49	5:7903707-7904645	0.396	0.366
cg16477187	chr5	122372821	PPIC	5:122399119-122400784	1.296	0.943
cg04044664	chr5	132150117	ANKRD43	5:132176754-132178817	0.306	0.193
cg25108022	chr5	172199313	DUSP1	5:172131619-172132274	0.35	0.275
cg13511576	chr6	31634890	CSNK2B		-1.695	1.221
cg26824091	chr6	38670437	GLO1	6:38778415-38778953	0.566	0.458
cg02759751	chr7	1491889	MICALL2	7:1458197-1458693	-1.253	1.023
cg20692569	chr7	72848481	FZD9	7:72485870-72487968	1.839	0.64
cg21186299	chr7	100808810	VGF;VGF	7:100594926-100596772	0.639	0.333
cg26118408	chr7	126987840		7:126774902-126775457	0.521	0.141
cg08097417	chr7	130419133	KLF14	7:130068467-130069793	1.402	1.084
cg07955995	chr7	130419159	KLF14	7:130068467-130069793	1.136	0.284
cg04047726	chr8	141595439	EIF2C2;EIF2C2	8:141664512-141664703	1.632	0.756
cg13543854	chr10	8095477	FLJ45983;GATA3;GATA3;FLJ45983	10:8135279-8136071	0.545	0.367
cg18240400	chr10	46168597	ANUBL1;ANUBL1	10:45487649-45488648	0.811	0.59
cg09136245	chr11	20631761	SLC6A5	11:20588323-20588561	0.451	0.313
cg08203715	chr11	126226154	ST3GAL4;ST3GAL4		-0.879	0.687
cg27529628	chr12	100967219	GAS2L3	12:99491134-99492068	0.904	0.614
cg06385324	chr16	2014621	SNHG9;SNORA78;RPS2	16:1953833-1955584	0.487	0.312
cg04730825	chr16	16116191	ABCC1;ABCC1;ABCC1;ABCC1;ABCC1		-1.458	0.461
cg03140421	chr16	67200181	HSF4;HSF4		0.4	0.256
cg15001747	chr17	35292587		17:32365861-32368438	2.424	0.648
cg02757572	chr17	48074317		17:45429055-45429582	0.494	0.213
cg02426178	chr19	10747142	SLC44A2;SLC44A2	19:10608142-10608475	-1.765	0.387
cg00831560	chr19	41290997	RAB4B		-2.188	0.955
cg26929012	chr19	57988860	ZNF772;ZNF772;ZNF772;ZNF772	19:62680382-62680673	0.894	0.416
cg05822633	chr20	11898531	BTBD3;BTBD3		-1.472	0.438
cg06473773	chr20	37063729	LOC388796;SNORA71D;LOC388796	20:36496940-36497504	1.419	0.522
cg16822939	chr20	43922174	MATN4;MATN4;MATN4	20:43355572-43356029	0.236	0.13

## Sheet: Blood
CpG	chr	pos	UCSC_RefGene_Name	HMM_Island	Mean.Coef	Sd.Coef
cg04873098	chr1	3165191	PRDM16;PRDM16	1:3154896-3155064	-0.315	0.089
cg20822990	chr1	17338766	ATP13A2;ATP13A2;ATP13A2		-1.028	0.151
cg25410668	chr1	28241577	RPA2	1:28113187-28114165	0.686	0.093
cg16167741	chr1	41174793	NFYC;NFYC;NFYC;NFYC;NFYC		0.1	0.049
cg04080270	chr1	52456551	RAB3B		0.17	0.067
cg10628205	chr1	61547131	NFIA;NFIA;NFIA;NFIA		-0.379	0.137
cg23078123	chr1	68577796	GPR177		-0.381	0.125
cg17858328	chr1	92952521	GFI1;GFI1	1:92724308-92725197	0.155	0.064
cg03725309	chr1	109757585	SARS		-0.366	0.11
cg18933331	chr1	110186418			-0.998	0.217
cg10389771	chr1	156616779	BCAN;BCAN	1:154883184-154883532	0.187	0.075
cg24731111	chr1	201012098	CACNA1S		-0.161	0.067
cg24933645	chr1	220101728	SLC30A10	1:218167756-218169182	0.163	0.074
cg22158769	chr2	39187539	LOC375196;LOC100271715	2:39040222-39041697	0.825	0.082
cg22809047	chr2	101618261	RPL31;RPL31;RPL31	2:100984690-100985929	0.551	0.057
cg06639320	chr2	106015739	FHL2;FHL2;FHL2;FHL2	2:105381311-105382817	0.246	0.124
cg22454769	chr2	106015767	FHL2;FHL2;FHL2;FHL2	2:105381311-105382817	1.032	0.102
cg23606718	chr2	131513927	FAM123C;FAM123C;FAM123C;FAM123C;FAM123C;FAM123C	2:131229834-131230653	0.456	0.084
cg01620164	chr2	164590272	FIGN		-0.325	0.045
cg10106965	chr3	10206258	IRAK2		-0.527	0.079
cg26113512	chr3	38035601	VILL	3:38010467-38010980	0.281	0.133
cg25693132	chr3	51740741	GRM2;GRM2		0.305	0.11
cg03607117	chr3	53080440	SFMBT1;SFMBT1;SFMBT1	3:53053856-53056190	0.63	0.079
cg13483026	chr3	123167973	ADCY5	3:124648975-124651818	0.131	0.049
cg16181396	chr3	147126206	ZIC1	3:148608809-148608897	0.414	0.094
cg09401099	chr3	156534380		3:158016534-158017978	0.117	0.069
cg07553761	chr3	160167977	TRIM59	3:161649892-161650878	0.45	0.127
cg14045955	chr4	1022356			-0.386	0.11
cg07229893	chr4	1645950	FAM53A	4:1615704-1616107	-0.212	0.061
cg01102833	chr4	176986621	WDR17;WDR17		-0.395	0.062
cg05211868	chr4	184718046			-0.205	0.059
cg15936446	chr5	42952369		5:42986618-42988127	0.393	0.082
cg17621438	chr5	63461216	RNF180;RNF180		-0.476	0.083
cg21158502	chr5	74348187		5:74383936-74385676	-0.234	0.06
cg11271171	chr5	94124467	MCTP1;MCTP1		0.344	0.072
cg00850073	chr5	139016870			1.055	0.143
cg23500537	chr5	140419819		5:140400003-140400154	0.88	0.117
cg19026977	chr5	172999989			-0.228	0.107
cg16867657	chr6	11044877	ELOVL2	6:11151611-11153237	3.999	0.216
cg21572722	chr6	11044894	ELOVL2	6:11151611-11153237	0.754	0.156
cg04581938	chr6	31364999			-0.351	0.097
cg18651026	chr6	33140660	COL11A2;COL11A2;COL11A2		-0.558	0.158
cg25217765	chr6	90604299	GJA10		0.111	0.049
cg21860429	chr6	105389544			0.574	0.116
cg04116545	chr6	125684679		6:125726061-125726564	-0.245	0.078
cg00590036	chr6	158957433	TMEM181	6:158877209-158878665	0.474	0.087
cg18064714	chr7	20824556	SP8;SP8	7:20789727-20792187	0.489	0.118
cg09748749	chr7	65540429	ASL;ASL;ASL;ASL		-0.263	0.056
cg27367526	chr7	89841692	STEAP2;STEAP2;STEAP2		-0.163	0.076
cg15059474	chr7	97990184	BAIAP2L1		0.241	0.056
cg21186299	chr7	100808810	VGF;VGF	7:100594926-100596772	0.616	0.056
cg01723606	chr7	101944275	SH2B2	7:101730517-101731258	0.118	0.041
cg21184711	chr7	122488330	CADPS2;CADPS2;CADPS2		0.325	0.077
cg00094518	chr7	130418549	KLF14	7:130068467-130069793	0.459	0.066
cg08097417	chr7	130419133	KLF14	7:130068467-130069793	1.871	0.059
cg07955995	chr7	130419159	KLF14	7:130068467-130069793	0.556	0.068
cg08540945	chr7	152591698		7:152222028-152222744	0.627	0.098
cg00292135	chr7	156433068	C7orf13;RNF32	7:156125195-156126707	0.25	0.057
cg10947146	chr8	11058710	XKR6	8:11094978-11096688	0.476	0.074
cg07502389	chr8	24771259	NEFM;NEFM	8:24826833-24828475	0.195	0.061
cg05828690	chr8	145752587	LRRC24;MGC70857	8:145722789-145725499	0.115	0.04
cg07211259	chr9	5510497	PDCD1LG2		-0.406	0.078
cg13884376	chr9	130505349	SH2D3C;SH2D3C;SH2D3C;SH2D3C;SH2D3C;SH2D3C		-0.237	0.126
cg22747092	chr9	138987818	NACC2	9:138125694-138127661	-0.177	0.058
cg04956801	chr10	21798341		10:21838347-21839054	0.363	0.131
cg06874403	chr10	21799047		10:21838347-21839054	0.298	0.112
cg17782713	chr10	22613360	BMI1		-0.186	0.059
cg10804656	chr10	22623460		10:22663357-22663769	0.771	0.102
cg17953385	chr10	77167715	C10orf41;C10orf41	10:76837062-76838208	-0.359	0.083
cg05923857	chr10	114911615	TCF7L2;TCF7L2;TCF7L2;TCF7L2;TCF7L2;TCF7L2	10:114901603-114901669	-0.437	0.118
cg04940570	chr11	12696758	TEAD1	11:12651991-12653557	0.335	0.081
cg05093315	chr11	18127958	SAAL1		-0.908	0.215
cg01511567	chr11	57103631	SSRP1		-0.395	0.095
cg04604946	chr12	7023352	LRRC23;ENO2;LRRC23;LRRC23	12:6893563-6894581	-1.686	0.111
cg04027548	chr12	21926447	KCNJ8	12:21817680-21817882	-1.056	0.096
cg17101285	chr12	49725480	TROAP		-0.637	0.133
cg18473521	chr12	54448265	HOXC4;HOXC4	12:52734084-52734533	0.538	0.069
cg08993878	chr12	98151379			-0.113	0.036
cg04596060	chr12	114404600	RBM19;RBM19;RBM19		-0.171	0.074
cg06648759	chr13	40892751			0.644	0.101
cg27021512	chr13	47371635	ESD		-0.416	0.067
cg05404236	chr13	110437093	IRS2	13:109231934-109238221	0.149	0.041
cg23552977	chr14	21492433	NDRG2;NDRG2;NDRG2;NDRG2;NDRG2;NDRG2;NDRG2;NDRG2		-0.82	0.194
cg01873886	chr14	54419825	BMP4;BMP4;BMP4	14:53489330-53489713	0.202	0.045
cg03032497	chr14	61108227		14:60177929-60179820	0.557	0.078
cg11204974	chr14	71022665		14:70092338-70092914	0.213	0.059
cg12774845	chr14	74486312	C14orf45;ENTPD5	14:73555079-73556078	-0.274	0.086
cg23998119	chr14	77600217	ZDHHC22		0.463	0.09
cg12422450	chr14	93389891	CHGA	14:92459031-92459802	0.462	0.094
cg07960360	chr14	96128403	TCL6		0.279	0.086
cg04875128	chr15	31775895	OTUD7A	15:29562601-29564280	0.166	0.043
cg11119742	chr15	40212188	GPR176	15:37999050-38000721	0.769	0.162
cg10201668	chr15	45422393	DUOX1;DUOXA1;DUOX1		-0.307	0.141
cg01908954	chr15	51973764	SCG3;SCG3;SCG3;SCG3	15:49760868-49761292	0.108	0.068
cg12764689	chr15	66358167	MEGF11		0.163	0.073
cg24824266	chr15	91643655	SV2B;SV2B	15:89444216-89444821	0.3	0.124
cg01796044	chr16	30941664	FBXL19	16:30848970-30849403	-0.162	0.077
cg06475764	chr16	47177480	NETO2	16:45734289-45736098	0.649	0.12
cg01719220	chr16	58035188	C16orf57;ZNF319	16:56591538-56593049	-0.387	0.131
cg20751926	chr16	58061280	MMP15	16:56616818-56618978	0.475	0.126
cg07082267	chr16	85429035			-1.011	0.17
cg08090640	chr17	41159289	IFI35		-0.233	0.096
cg11071401	chr17	48637194	CACNA1G;CACNA1G;CACNA1G;CACNA1G;CACNA1G;CACNA1G;CACNA1G;CACNA1G;CACNA1G;CACNA1G;CACNA1G;CACNA1G;CACNA1G;CACNA1G;CACNA1G	17:45991131-45994749	0.684	0.215
cg02482730	chr17	75473577	SEPT9;SEPT9;SEPT9;SEPT9;SEPT9;SEPT9;SEPT9	17:72985172-72985263	0.278	0.057
cg23499929	chr17	79097152	AATK	17:76711646-76711839	-0.251	0.124
cg26226511	chr18	43652454	PSTPIP2	18:41905718-41906657	-0.104	0.048
cg19283806	chr18	66389420	CCDC102B		-0.517	0.11
cg23408253	chr19	17438755	ANO8		-0.329	0.115
cg14239515	chr19	38885242	SPRED3	19:43577074-43577466	0.306	0.077
cg04689379	chr19	46171262	GIPR		-0.482	0.134
cg22537343	chr19	54199481	MIR525		-0.494	0.128
cg12245247	chr19	56127147		19:60816718-60820152	-0.353	0.112
cg04684267	chr19	58694502	ZNF274;ZNF274;ZNF274;ZNF274;ZNF274;ZNF274	19:63386064-63387009	0.268	0.133
cg10625705	chr20	307320	SOX12	20:253636-256321	0.222	0.113
cg17758363	chr20	13199787			0.168	0.045
cg20043466	chr20	21106097	PLK1S1;PLK1S1;PLK1S1		-0.275	0.087
cg26844459	chr20	61147623	C20orf166;C20orf200	20:60557795-60559482	-0.406	0.084
cg00058879	chr22	40082173	CACNA1I;CACNA1I	22:38411527-38412481	0.117	0.04
cg09285095	chr22	46440394	LOC100271722	22:44818915-44819765	-0.316	0.062

## Sheet: Whole.Blood
CpG	chr	pos	UCSC_RefGene_Name	HMM_Island	Mean.Coef	Sd.Coef
cg20822990	chr1	17338766	ATP13A2;ATP13A2;ATP13A2		-0.698	0.082
cg01962676	chr1	18436969	IGSF21	1:18309077-18310350	0.236	0.062
cg01832549	chr1	19774989	CAPZB		0.364	0.114
cg04427651	chr1	27152694	ZDHHC18		-0.426	0.127
cg25410668	chr1	28241577	RPA2	1:28113187-28114165	0.394	0.1
cg16167741	chr1	41174793	NFYC;NFYC;NFYC;NFYC;NFYC		0.188	0.055
cg04080270	chr1	52456551	RAB3B		0.313	0.06
cg03725309	chr1	109757585	SARS		-0.484	0.089
cg18933331	chr1	110186418			-0.23	0.122
cg22026450	chr1	145476687	LIX1L		-0.321	0.124
cg22820188	chr1	156086004	LMNA;LMNA;LMNA		-0.552	0.139
cg09809672	chr1	236557682	EDARADD;EDARADD;EDARADD		-0.275	0.067
cg22158769	chr2	39187539	LOC375196;LOC100271715	2:39040222-39041697	0.795	0.085
cg12850242	chr2	70484614	PCYOX1		0.083	0.037
cg22809047	chr2	101618261	RPL31;RPL31;RPL31	2:100984690-100985929	0.363	0.052
cg06639320	chr2	106015739	FHL2;FHL2;FHL2;FHL2	2:105381311-105382817	0.429	0.152
cg22454769	chr2	106015767	FHL2;FHL2;FHL2;FHL2	2:105381311-105382817	0.974	0.129
cg23606718	chr2	131513927	FAM123C;FAM123C;FAM123C;FAM123C;FAM123C;FAM123C	2:131229834-131230653	0.354	0.087
cg01620164	chr2	164590272	FIGN		-0.272	0.047
cg04955914	chr2	220040571	C2orf24		-0.31	0.117
cg19075225	chr2	242009513	SNED1	2:241658145-241658268	0.202	0.054
cg10106965	chr3	10206258	IRAK2		-0.5	0.062
cg03591499	chr3	16555620	RFTN1		-0.212	0.073
cg01844642	chr3	51989764	GPR62	3:51964804-51965628	0.643	0.142
cg03607117	chr3	53080440	SFMBT1;SFMBT1;SFMBT1	3:53053856-53056190	0.529	0.066
cg16181396	chr3	147126206	ZIC1	3:148608809-148608897	0.224	0.079
cg09401099	chr3	156534380		3:158016534-158017978	0.185	0.074
cg07553761	chr3	160167977	TRIM59	3:161649892-161650878	0.565	0.09
cg25478614	chr3	187387866	SST	3:188870501-188870889	0.241	0.089
cg08089543	chr4	1607111		4:1576821-1577307	-0.294	0.092
cg16842643	chr4	170581385	CLCN3;CLCN3		0.332	0.07
cg01102833	chr4	176986621	WDR17;WDR17		-0.381	0.073
cg08125574	chr4	186058542		4:186295438-186295559	-0.279	0.106
cg15936446	chr5	42952369		5:42986618-42988127	0.494	0.084
cg17621438	chr5	63461216	RNF180;RNF180		-0.506	0.08
cg21158502	chr5	74348187		5:74383936-74385676	-0.112	0.063
cg00850073	chr5	139016870			1.329	0.146
cg23500537	chr5	140419819		5:140400003-140400154	1.149	0.135
cg23510764	chr5	166419955			-0.123	0.056
cg24667575	chr5	172097064	NEURL1B	5:172029344-172030049	0.195	0.029
cg16867657	chr6	11044877	ELOVL2	6:11151611-11153237	4.317	0.194
cg21572722	chr6	11044894	ELOVL2	6:11151611-11153237	0.667	0.187
cg04749507	chr6	32120203	PPT2;PRRT1;PPT2		-0.384	0.149
cg18352916	chr6	33387089	CUTA;CUTA;SYNGAP1;CUTA;CUTA;CUTA		0.472	0.125
cg21860429	chr6	105389544			0.47	0.099
cg00590036	chr6	158957433	TMEM181	6:158877209-158878665	0.656	0.08
cg18064714	chr7	20824556	SP8;SP8	7:20789727-20792187	0.353	0.125
cg24497732	chr7	42278077	GLI3	7:42242529-42244622	0.18	0.087
cg09748749	chr7	65540429	ASL;ASL;ASL;ASL		-0.163	0.056
cg00817377	chr7	73441057	ELN;ELN;ELN;ELN;ELN		-0.181	0.064
cg27367526	chr7	89841692	STEAP2;STEAP2;STEAP2		-0.203	0.075
cg21186299	chr7	100808810	VGF;VGF	7:100594926-100596772	0.611	0.088
cg21184711	chr7	122488330	CADPS2;CADPS2;CADPS2		0.37	0.062
cg00094518	chr7	130418549	KLF14	7:130068467-130069793	0.254	0.06
cg08097417	chr7	130419133	KLF14	7:130068467-130069793	1.786	0.089
cg07955995	chr7	130419159	KLF14	7:130068467-130069793	0.49	0.06
cg22285878	chr7	130419173	KLF14	7:130068467-130069793	0.573	0.101
cg08540945	chr7	152591698		7:152222028-152222744	0.464	0.131
cg00292135	chr7	156433068	C7orf13;RNF32	7:156125195-156126707	0.14	0.07
cg10947146	chr8	11058710	XKR6	8:11094978-11096688	0.234	0.061
cg07583137	chr8	82644012	CHMP4C		-0.248	0.077
cg07506407	chr8	121385077			-0.318	0.098
cg16822474	chr8	145911129		8:145880426-145883921	0.339	0.137
cg07211259	chr9	5510497	PDCD1LG2		-0.272	0.065
cg13884376	chr9	130505349	SH2D3C;SH2D3C;SH2D3C;SH2D3C;SH2D3C;SH2D3C		-0.486	0.126
cg01594949	chr9	140197890	NRARP		-0.167	0.068
cg04956801	chr10	21798341		10:21838347-21839054	0.233	0.098
cg09867667	chr10	22605982	COMMD3	10:22645988-22646112	0.24	0.09
cg17782713	chr10	22613360	BMI1		-0.131	0.059
cg10804656	chr10	22623460		10:22663357-22663769	0.966	0.076
cg04521765	chr10	100028929	LOXL4		-0.545	0.167
cg15903032	chr10	101297605		10:101286334-101287693	-0.296	0.146
cg05923857	chr10	114911615	TCF7L2;TCF7L2;TCF7L2;TCF7L2;TCF7L2;TCF7L2	10:114901603-114901669	-0.514	0.122
cg10076902	chr11	1858135	SYT8	11:1814465-1814842	-0.34	0.105
cg04940570	chr11	12696758	TEAD1	11:12651991-12653557	0.231	0.069
cg02452500	chr11	13161927			0.93	0.098
cg05093315	chr11	18127958	SAAL1		-0.596	0.167
cg01511567	chr11	57103631	SSRP1		-0.286	0.102
cg08160331	chr11	75140865	KLHL35	11:74818386-74819728	0.501	0.175
cg02046143	chr11	133797911	IGSF9B	11:133303046-133303162	-0.348	0.099
cg04604946	chr12	7023352	LRRC23;ENO2;LRRC23;LRRC23	12:6893563-6894581	-1.819	0.121
cg04027548	chr12	21926447	KCNJ8	12:21817680-21817882	-0.709	0.108
cg09143195	chr12	41085901	CNTN1;CNTN1		-0.203	0.068
cg17101285	chr12	49725480	TROAP		-0.838	0.136
cg18473521	chr12	54448265	HOXC4;HOXC4	12:52734084-52734533	0.662	0.062
cg08993878	chr12	98151379			-0.145	0.042
cg20153322	chr12	120703977	PXN;PXN		-0.587	0.179
cg06648759	chr13	40892751			0.999	0.098
cg27021512	chr13	47371635	ESD		-0.471	0.08
cg05404236	chr13	110437093	IRS2	13:109231934-109238221	0.115	0.036
cg23552977	chr14	21492433	NDRG2;NDRG2;NDRG2;NDRG2;NDRG2;NDRG2;NDRG2;NDRG2		-0.863	0.225
cg01873886	chr14	54419825	BMP4;BMP4;BMP4	14:53489330-53489713	0.161	0.05
cg03032497	chr14	61108227		14:60177929-60179820	0.635	0.074
cg23998119	chr14	77600217	ZDHHC22		0.188	0.066
cg12422450	chr14	93389891	CHGA	14:92459031-92459802	0.26	0.085
cg13836627	chr15	30113723	TJP1;TJP1	15:27900998-27902507	0.237	0.076
cg04875128	chr15	31775895	OTUD7A	15:29562601-29564280	0.09	0.034
cg11119742	chr15	40212188	GPR176	15:37999050-38000721	0.837	0.171
cg10201668	chr15	45422393	DUOX1;DUOXA1;DUOX1		-0.366	0.163
cg02983424	chr15	97491433		15:95292126-95292487	0.22	0.058
cg06819923	chr16	21214508	ZP2		-0.426	0.076
cg06475764	chr16	47177480	NETO2	16:45734289-45736098	0.482	0.115
cg10281889	chr16	67450719	ZDHHC1		-0.306	0.101
cg19034028	chr16	68677364	CDH3		0.135	0.052
cg07082267	chr16	85429035			-1.147	0.197
cg27430293	chr16	89069935		16:87597253-87597551	-0.147	0.06
cg22894896	chr17	29886890	MIR193A	17:26909942-26911490	0.337	0.095
cg13001868	chr17	43339223	C17orf46;LOC100133991;LOC100133991	17:40694908-40695592	0.546	0.089
cg11071401	chr17	48637194	CACNA1G;CACNA1G;CACNA1G;CACNA1G;CACNA1G;CACNA1G;CACNA1G;CACNA1G;CACNA1G;CACNA1G;CACNA1G;CACNA1G;CACNA1G;CACNA1G;CACNA1G	17:45991131-45994749	0.664	0.237
cg02482730	chr17	75473577	SEPT9;SEPT9;SEPT9;SEPT9;SEPT9;SEPT9;SEPT9	17:72985172-72985263	0.195	0.06
cg21922223	chr17	75539118			-0.288	0.098
cg01502244	chr17	78188904	SGSH	17:75802209-75803776	-0.191	0.073
cg19761273	chr17	80232096	CSNK1D;CSNK1D		-0.262	0.095
cg23718736	chr18	6413908	L3MBTL4		-0.531	0.096
cg26226511	chr18	43652454	PSTPIP2	18:41905718-41906657	-0.118	0.064
cg19283806	chr18	66389420	CCDC102B		-0.678	0.091
cg00863306	chr19	13991470	NANOS3		-0.477	0.136
cg05923226	chr19	15121516	CCDC105	19:14982516-14983143	0.367	0.109
cg09935271	chr19	19643534	YJEFN3		-0.162	0.077
cg00990635	chr19	19745667	GMIP	19:19606476-19606792	-0.576	0.081
cg13687570	chr19	37825320	HKR1	19:42516880-42517585	0.11	0.049
cg17758363	chr20	13199787			0.157	0.049
cg10566581	chr20	35220415	TGIF2		0.305	0.154
cg09524192	chr20	39657308	TOP1	20:39090476-39091434	-0.392	0.11
cg26844459	chr20	61147623	C20orf166;C20orf200	20:60557795-60559482	-0.325	0.077
cg10722799	chr21	36041699	CLIC6	21:34963183-34965119	0.266	0.08
cg21505925	chr21	38807423	DYRK1A;DYRK1A;DYRK1A;DYRK1A;DYRK1A		0.369	0.06
cg00058879	chr22	40082173	CACNA1I;CACNA1I	22:38411527-38412481	0.104	0.056
cg09285095	chr22	46440394	LOC100271722	22:44818915-44819765	-0.453	0.064

## Sheet: N. of selected genes
Clock	NumOfGenes
ABEC	718
cABEC	1342
CorticalClock	307
eABEC	822
ELOVL2	1
FHL2	1
Hannum13	117
Horvath13	383
Horvath18	318
MEAT	228
PhenoAge	589
Vidal	8
Weidner14	3
Zhang19.enpr	397
ElasticNet-Blood	1391
ElasticNet-Digestive.System	214
ElasticNet-Liver	195
ElasticNet-Nervous.System	777
ElasticNet-Prefrontal.Cortex	512
ElasticNet-Whole.Blood	1200

## Sheet: Genes selected in clocks
Gene	Clock
STRA6	Horvath13
ARSG	Horvath13; Horvath18
PAWR	Horvath13
SEC61G	Horvath13
DOLPP1	Horvath13
C7orf16	Horvath13
MUC17	Horvath13
ZNF551	Horvath13
ZNF438	Horvath13
FAM108B1	Horvath13
C9orf85	Horvath13
REEP1	Horvath13
TRIP10	Horvath13
HTRA2	Horvath13; PhenoAge
AUP1	Horvath13; PhenoAge
KHDRBS2	Horvath13
ABCA17P	Horvath13; Horvath18; MEAT
ABCA3	Horvath13; Horvath18; MEAT; ElasticNet-Whole.Blood
C8G	Horvath13; MEAT
GEFT	Horvath13
SFRP1	Horvath13
MIR7-3	Horvath13; PhenoAge; Horvath18; eABEC; cABEC; MEAT; ElasticNet-Blood; ElasticNet-Digestive.System; ElasticNet-Whole.Blood; ElasticNet-Liver
C19orf30	Horvath13; PhenoAge; Horvath18; eABEC; cABEC; MEAT; ElasticNet-Blood; ElasticNet-Digestive.System; ElasticNet-Whole.Blood; ElasticNet-Liver
CCDC105	Horvath13; Zhang19.enpr; ElasticNet-Blood; ElasticNet-Whole.Blood
KRT33B	Horvath13
C9orf64	Horvath13
SMARCAD1	Horvath13; ElasticNet-Prefrontal.Cortex
KDM3A	Horvath13
SPATA18	Horvath13; eABEC
CXADR	Horvath13; PhenoAge
DDR1	Horvath13; CorticalClock; ElasticNet-Blood; ElasticNet-Liver
ZNF287	Horvath13
GPR68	Horvath13; ElasticNet-Nervous.System
ALOX12	Horvath13; ElasticNet-Nervous.System; ElasticNet-Prefrontal.Cortex
VGF	Horvath13; PhenoAge; Zhang19.enpr; Horvath18; Hannum13; eABEC; cABEC; ABEC; CorticalClock; ElasticNet-Blood; ElasticNet-Nervous.System; ElasticNet-Whole.Blood; ElasticNet-Prefrontal.Cortex
C10orf99	Horvath13; Horvath18
KLF14	Horvath13; PhenoAge; Zhang19.enpr; Horvath18; Hannum13; eABEC; cABEC; ABEC; CorticalClock; MEAT; ElasticNet-Blood; ElasticNet-Nervous.System; ElasticNet-Whole.Blood; ElasticNet-Prefrontal.Cortex
DOCK9	Horvath13; PhenoAge; Zhang19.enpr; eABEC; cABEC
ZNF177	Horvath13; MEAT; ElasticNet-Nervous.System
KLK13	Horvath13; PhenoAge
LOXL2	Horvath13; cABEC
KCNC4	Horvath13; Horvath18
COLEC10	Horvath13
CD79A	Horvath13
CLOCK	Horvath13; Horvath18
SPG11	Horvath13
PIPOX	Horvath13; PhenoAge; Horvath18; CorticalClock; MEAT
CCNF	Horvath13
NT5DC3	Horvath13
SCGN	Horvath13; PhenoAge; Zhang19.enpr; Horvath18; Hannum13; eABEC; cABEC; ABEC; ElasticNet-Nervous.System
TMEM132E	Horvath13; eABEC
C17orf102	Horvath13
PTGER2	Horvath13; Horvath18
CRAMP1L	Horvath13; ElasticNet-Blood
NCAN	Horvath13
DPP8	Horvath13; MEAT; ElasticNet-Nervous.System; ElasticNet-Prefrontal.Cortex
RAPGEF1	Horvath13
GRWD1	Horvath13
ANXA9	Horvath13
NDUFA3	Horvath13; cABEC
ADAD2	Horvath13
POMC	Horvath13
ADHFE1	Horvath13
CCL7	Horvath13
NR2F2	Horvath13; CorticalClock; ElasticNet-Nervous.System; ElasticNet-Prefrontal.Cortex
DEPDC1	Horvath13
DGKI	Horvath13
LOC285696	Horvath13
BASP1	Horvath13
LTBP3	Horvath13; ABEC; ElasticNet-Nervous.System; ElasticNet-Digestive.System
PRKG1	Horvath13; eABEC; cABEC; ElasticNet-Blood
DIRAS3	Horvath13; Zhang19.enpr; eABEC; cABEC; ABEC; ElasticNet-Blood; ElasticNet-Whole.Blood
PRDM12	Horvath13; ABEC
CCR10	Horvath13; Zhang19.enpr; eABEC; cABEC; ABEC
CNTNAP1	Horvath13; Zhang19.enpr; eABEC; cABEC; ABEC; ElasticNet-Blood
WFS1	Horvath13
P11	Horvath13
CENPF	Horvath13
TBX5	Horvath13; PhenoAge; Horvath18
TNP1	Horvath13; Horvath18
PATE1	Horvath13
GALR1	Horvath13; cABEC
RHBDD1	Horvath13; PhenoAge; Horvath18; eABEC; cABEC; MEAT; ElasticNet-Blood
JPH3	Horvath13
TNFRSF13C	Horvath13
LHCGR	Horvath13; Zhang19.enpr; ElasticNet-Whole.Blood
CECR6	Horvath13; PhenoAge; Horvath18; MEAT
LYPD5	Horvath13
PPP1R14A	Horvath13; ElasticNet-Digestive.System; ElasticNet-Whole.Blood; ElasticNet-Liver
HMG20B	Horvath13; cABEC
C2orf60	Horvath13
C2orf47	Horvath13
DKK3	Horvath13
CAPZB	Horvath13; Zhang19.enpr; eABEC; cABEC; ABEC; ElasticNet-Blood; ElasticNet-Whole.Blood
DSCR6	Horvath13; PhenoAge; eABEC; cABEC; ABEC
C14orf102	Horvath13; ElasticNet-Blood; ElasticNet-Prefrontal.Cortex
TJP1	Horvath13; ElasticNet-Blood; ElasticNet-Whole.Blood
CHAF1B	Horvath13; PhenoAge; MEAT
PDE4C	Horvath13; PhenoAge; Horvath18; Weidner14; cABEC
TSGA14	Horvath13; PhenoAge
OR5V1	Horvath13
PRR22	Horvath13
WDR69	Horvath13
AGBL5	Horvath13; ABEC; MEAT; ElasticNet-Nervous.System
C8orf79	Horvath13; ElasticNet-Whole.Blood
RBPMS	Horvath13; ElasticNet-Whole.Blood
PITPNM3	Horvath13
LAMA3	Horvath13
EIF3I	Horvath13
C1orf91	Horvath13
DNASE2	Horvath13
PTPRK	Horvath13; eABEC; ElasticNet-Whole.Blood
C7orf47	Horvath13
C14orf105	Horvath13
HSD17B14	Horvath13
CSPG5	Horvath13; Horvath18; ElasticNet-Blood; ElasticNet-Whole.Blood; ElasticNet-Prefrontal.Cortex
C6orf15	Horvath13
CEBPD	Horvath13
FGF18	Horvath13; eABEC; cABEC
KLHL35	Horvath13; ElasticNet-Blood; ElasticNet-Whole.Blood
NOP2	Horvath13
NOX4	Horvath13; cABEC; ElasticNet-Nervous.System
TYMP	Horvath13
C7orf44	Horvath13
CDH1	Horvath13
NINL	Horvath13; eABEC; cABEC; ElasticNet-Blood; ElasticNet-Whole.Blood
NDST3	Horvath13
DOK7	Horvath13
DDAH2	Horvath13; ElasticNet-Nervous.System
MYOZ1	Horvath13
ZNF70	Horvath13
KCNC2	Horvath13; PhenoAge; Horvath18; MEAT; ElasticNet-Blood
FOXE3	Horvath13; MEAT
C3orf75	Horvath13; ABEC
SFMBT1	Horvath13; PhenoAge; Zhang19.enpr; Horvath18; Hannum13; eABEC; cABEC; ABEC; ElasticNet-Blood; ElasticNet-Whole.Blood
PDGFB	Horvath13; CorticalClock
PAPOLG	Horvath13
SLC28A2	Horvath13
BCCIP	Horvath13; ABEC; ElasticNet-Digestive.System; ElasticNet-Liver
UROS	Horvath13; ABEC; ElasticNet-Digestive.System; ElasticNet-Liver
ZMYND15	Horvath13; Zhang19.enpr; Horvath18
CXCL16	Horvath13; Zhang19.enpr
TMEM56	Horvath13; ElasticNet-Nervous.System
DNAJB13	Horvath13; ElasticNet-Blood
SDF4	Horvath13; ElasticNet-Nervous.System; ElasticNet-Prefrontal.Cortex
B3GALT6	Horvath13; ElasticNet-Nervous.System; ElasticNet-Prefrontal.Cortex
YPEL1	Horvath13; ABEC
PDLIM5	Horvath13; PhenoAge
FZD9	Horvath13; Horvath18; ElasticNet-Blood; ElasticNet-Whole.Blood; ElasticNet-Prefrontal.Cortex
CIB2	Horvath13; PhenoAge; Zhang19.enpr; eABEC; cABEC; ABEC
NEU2	Horvath13; cABEC; ABEC
KIAA1199	Horvath13; PhenoAge
GAP43	Horvath13
SCD5	Horvath13; ElasticNet-Blood; ElasticNet-Digestive.System; ElasticNet-Whole.Blood
USP10	Horvath13; PhenoAge; MEAT
MCAM	Horvath13
IL1F5	Horvath13; MEAT
HOXB4	Horvath13
BRUNOL6	Horvath13; PhenoAge; Horvath18; eABEC; cABEC; CorticalClock; MEAT; ElasticNet-Blood; ElasticNet-Whole.Blood
GPR25	Horvath13; Zhang19.enpr; Horvath18; ElasticNet-Digestive.System; ElasticNet-Liver
CATSPERG	Horvath13
CA3	Horvath13
CYFIP1	Horvath13; ElasticNet-Blood; ElasticNet-Whole.Blood
TCF15	Horvath13; cABEC
SNX8	Horvath13; Horvath18; cABEC
NHLRC1	Horvath13; PhenoAge; Horvath18; Hannum13; eABEC; cABEC; ABEC; MEAT; ElasticNet-Nervous.System
RPL31	Horvath13; PhenoAge; Zhang19.enpr; Horvath18; ElasticNet-Blood; ElasticNet-Whole.Blood
C7orf55	Horvath13
TUBB2B	Horvath13; Horvath18; ABEC; MEAT
ZMYND8	Horvath13; Horvath18; ABEC; ElasticNet-Nervous.System; ElasticNet-Prefrontal.Cortex
FEM1C	Horvath13
DEFB127	Horvath13
DCHS1	Horvath13
RFC3	Horvath13
TIPARP	Horvath13
LOC100287227	Horvath13
RASSF5	Horvath13; Hannum13; ElasticNet-Blood; ElasticNet-Whole.Blood
CCDC88B	Horvath13; ElasticNet-Digestive.System
PPP1R16B	Horvath13; Horvath18; ABEC
SDC2	Horvath13
GRIA2	Horvath13; Zhang19.enpr; Horvath18; MEAT
EIF3M	Horvath13; ElasticNet-Prefrontal.Cortex
LGI3	Horvath13; ABEC
BAZ2A	Horvath13
C16orf80	Horvath13; eABEC; cABEC; ABEC; ElasticNet-Whole.Blood
THUMPD3	Horvath13
PLK1	Horvath13; Horvath18
HR	Horvath13
C12orf23	Horvath13; ElasticNet-Nervous.System
TFAP2E	Horvath13; Horvath18
BIK	Horvath13
SYNE1	Horvath13; ABEC
KLF2	Horvath13; PhenoAge; Horvath18
SNX9	Horvath13; MEAT
ARL10	Horvath13
BNC1	Horvath13; ElasticNet-Nervous.System; ElasticNet-Prefrontal.Cortex
ZNF804B	Horvath13
SEC31A	Horvath13
LTK	Horvath13
KRT20	Horvath13
GJD4	Horvath13; PhenoAge; ElasticNet-Whole.Blood
MGP	Horvath13; Horvath18
CYP2E1	Horvath13; ElasticNet-Whole.Blood
ZNF219	Horvath13; ElasticNet-Nervous.System
C14orf176	Horvath13; ElasticNet-Nervous.System
ST3GAL4	Horvath13; ElasticNet-Prefrontal.Cortex
DSCR9	Horvath13; Horvath18
CCDC117	Horvath13
SELP	Horvath13; PhenoAge; Horvath18; Hannum13
MLLT6	Horvath13
SSRP1	Horvath13; PhenoAge; ElasticNet-Blood; ElasticNet-Whole.Blood; ElasticNet-Prefrontal.Cortex
C10orf27	Horvath13; Horvath18
FAM50B	Horvath13; Horvath18; ElasticNet-Blood; ElasticNet-Whole.Blood
LAG3	Horvath13; Horvath18; MEAT; ElasticNet-Whole.Blood
UCKL1AS	Horvath13
UCKL1	Horvath13
VPS18	Horvath13; PhenoAge; Horvath18
SOAT1	Horvath13; Horvath18
NEK11	Horvath13
ASTE1	Horvath13
TEX264	Horvath13; Horvath18; ABEC
CASC4	Horvath13
ABTB1	Horvath13
LARP6	Horvath13
SGCE	Horvath13; PhenoAge; cABEC; ElasticNet-Blood; ElasticNet-Digestive.System; ElasticNet-Whole.Blood; ElasticNet-Liver
PEG10	Horvath13; PhenoAge; cABEC; ElasticNet-Blood; ElasticNet-Digestive.System; ElasticNet-Whole.Blood; ElasticNet-Liver
ACY1	Horvath13; Horvath18; Hannum13
OSBPL10	Horvath13
ZNF860	Horvath13
ZBTB5	Horvath13
CASKIN2	Horvath13
CHST3	Horvath13; Horvath18
PRRC1	Horvath13; Zhang19.enpr; cABEC
DST	Horvath13; eABEC; cABEC; ABEC; ElasticNet-Nervous.System; ElasticNet-Prefrontal.Cortex
ABHD14B	Horvath13; Horvath18; Hannum13; ABEC; ElasticNet-Blood; ElasticNet-Nervous.System; ElasticNet-Whole.Blood; ElasticNet-Prefrontal.Cortex
ABHD14A	Horvath13; Horvath18; Hannum13; ABEC; ElasticNet-Blood; ElasticNet-Nervous.System; ElasticNet-Whole.Blood; ElasticNet-Prefrontal.Cortex
C7orf29	Horvath13
LRRC61	Horvath13
MGC16703	Horvath13; PhenoAge; Horvath18; MEAT; ElasticNet-Blood
P2RX6	Horvath13; PhenoAge; Horvath18; MEAT; ElasticNet-Blood
PLD6	Horvath13; CorticalClock; ElasticNet-Nervous.System
BBS5	Horvath13; eABEC; cABEC
PRPF8	Horvath13; ElasticNet-Blood; ElasticNet-Nervous.System; ElasticNet-Whole.Blood
TMSL3	Horvath13
FAM190A	Horvath13
CLEC3B	Horvath13; ElasticNet-Blood; ElasticNet-Whole.Blood
NAT10	Horvath13
RSPRY1	Horvath13
FAM192A	Horvath13
PRKAA2	Horvath13; cABEC; ElasticNet-Blood
UBE2V1	Horvath13
TMEM189-UBE2V1	Horvath13
FXN	Horvath13; Horvath18; ElasticNet-Whole.Blood
NDUFS5	Horvath13; eABEC; cABEC
PGLYRP2	Horvath13
CRADD	Horvath13; ABEC; ElasticNet-Blood; ElasticNet-Whole.Blood
NPR3	Horvath13; ElasticNet-Blood; ElasticNet-Nervous.System
ALDH3B1	Horvath13
C8orf31	Horvath13
MN1	Horvath13
LZTFL1	Horvath13; ABEC
SLC9A3R2	Horvath13; PhenoAge
RPS6KL1	Horvath13; eABEC; cABEC
PQLC1	Horvath13
TNFSF13B	Horvath13; Horvath18
GRIN2C	Horvath13; ElasticNet-Blood; ElasticNet-Whole.Blood
CCL27	Horvath13
EDARADD	Horvath13; PhenoAge; Zhang19.enpr; Horvath18; Hannum13; cABEC; ABEC; Vidal; ElasticNet-Blood; ElasticNet-Whole.Blood
CHI3L2	Horvath13
ACOT11	Horvath13
SLC36A2	Horvath13; Horvath18
C6orf122	Horvath13; MEAT; ElasticNet-Prefrontal.Cortex
C6orf208	Horvath13; MEAT; ElasticNet-Prefrontal.Cortex
CD164	Horvath13
IER2	Horvath13
STX10	Horvath13
MAPKAP1	Horvath13
AKT3	Horvath13
KCTD18	Horvath13
MRPL38	Horvath13
XIRP1	Horvath13
ESYT3	Horvath13
PDCD6IP	Horvath13; Horvath18
MIB1	Horvath13; PhenoAge
C10orf35	Horvath13; ElasticNet-Nervous.System
C22orf26	Horvath13; PhenoAge; Zhang19.enpr; Horvath18; ABEC
LOC150381	Horvath13; PhenoAge; Zhang19.enpr; Horvath18; ABEC
C11orf68	Horvath13; Horvath18
DRAP1	Horvath13; Horvath18
MPI	Horvath13
MPP6	Horvath13; Horvath18
PTH2	Horvath13
ACAP2	Horvath13
FAM3C	Horvath13; PhenoAge; Horvath18; ElasticNet-Whole.Blood
C8orf40	Horvath13
SLC20A2	Horvath13
ENPP2	Horvath13
MBNL1	Horvath13; PhenoAge; Horvath18; cABEC; ElasticNet-Blood
LOC401093	Horvath13; PhenoAge; Horvath18; ElasticNet-Blood
GNASAS	Horvath13
GNAS	Horvath13; Zhang19.enpr; eABEC; ABEC; ElasticNet-Blood
NAT15	Horvath13
ZNF597	Horvath13
BIRC2	Horvath13; eABEC; cABEC
AIG1	Horvath13; cABEC
TIMM17A	Horvath13
C16orf65	Horvath13; PhenoAge
MAP3K5	Horvath13; cABEC; MEAT
BTBD7	Horvath13; ElasticNet-Nervous.System
KIAA1409	Horvath13; ElasticNet-Nervous.System
APOA1BP	Horvath13
GABRA4	Horvath13
RXRA	Horvath13
ACOX1	Horvath13
C17orf106	Horvath13
PRKG2	Horvath13
CCDC78	Horvath13
HAGHL	Horvath13
TBC1D23	Horvath13; PhenoAge
ERG	Horvath13; Horvath18
RASSF4	Horvath13; PhenoAge; cABEC
SLCO3A1	Horvath13
SLC14A1	Horvath13; Zhang19.enpr; Horvath18
TOM1L1	Horvath13
MRPS21	Horvath13
ZHX1	Horvath13
LEPRE1	Horvath13
C1orf50	Horvath13
COL8A2	Horvath13
HCRTR1	Horvath13
MGC29506	Horvath13; eABEC; cABEC
LRRC50	Horvath13
HSDL1	Horvath13; ElasticNet-Nervous.System
IPO8	Horvath13; PhenoAge; Zhang19.enpr; Horvath18; Hannum13; eABEC; cABEC; ABEC; ElasticNet-Blood; ElasticNet-Whole.Blood
CD274	Horvath13; PhenoAge; Horvath18; CorticalClock
CSNK1D	Horvath13; Zhang19.enpr; Vidal; ElasticNet-Blood; ElasticNet-Whole.Blood
LGALS1	Horvath13; Zhang19.enpr; Horvath18; eABEC; cABEC; ElasticNet-Whole.Blood
NAE1	Horvath13
ACCS	Horvath13
E2F2	Horvath13; ElasticNet-Blood
KCTD9	Horvath13; ABEC
CDCA2	Horvath13; ABEC
MYBPC3	Horvath13
NDUFA13	Horvath13
TSSK6	Horvath13; ElasticNet-Blood; ElasticNet-Whole.Blood
IL6ST	Horvath13
PDK4	Horvath13; Horvath18
NLRP8	Horvath13
TXNDC15	Horvath13; PhenoAge
NCRNA00181	Horvath13
A1BG	Horvath13
CLCN2	Horvath13
ALKBH3	Horvath13; cABEC
BCMO1	Horvath13; PhenoAge; Horvath18
AFF1	Horvath13
CBX7	Horvath13; PhenoAge; Horvath18; eABEC; cABEC; CorticalClock
GLB1	Horvath13
TMPPE	Horvath13
ATPAF1	Horvath13
GALC	Horvath13; Horvath18
EPHX2	Horvath13; Zhang19.enpr
KIAA0020	Horvath13
FES	Horvath13
FURIN	Horvath13
SNRPB2	Horvath13
ZBTB16	Horvath13; cABEC; ABEC; MEAT; ElasticNet-Nervous.System
PLK2	Horvath13
C22orf25	Horvath13
SLC22A13	Horvath13
KPNA1	Horvath13
NTSR2	Horvath13; ElasticNet-Blood; ElasticNet-Whole.Blood
ITGA2B	Horvath13; Horvath18; Weidner14; Vidal
HOXB8	Horvath13
FBXO28	Horvath13
ELAC2	Horvath13
PPP1R12C	Horvath13
SCAP	Horvath13; PhenoAge; Zhang19.enpr; Horvath18; eABEC; cABEC; ElasticNet-Whole.Blood
VPS26B	Horvath13
NCAPD3	Horvath13
GLO1	Horvath13; PhenoAge; ElasticNet-Prefrontal.Cortex
HRC	Horvath13
C1orf65	Horvath13; eABEC; cABEC
C21orf63	Horvath13; Horvath18; CorticalClock; ElasticNet-Blood; ElasticNet-Nervous.System; ElasticNet-Prefrontal.Cortex
OXSM	PhenoAge
NGLY1	PhenoAge
NCKAP1L	PhenoAge
KIAA0753	PhenoAge
TXNDC17	PhenoAge
C11orf46	PhenoAge
SLC44A1	PhenoAge
TLR10	PhenoAge
PAH	PhenoAge
NAGA	PhenoAge; Horvath18; ElasticNet-Blood
CACNG4	PhenoAge
UBE2B	PhenoAge; ElasticNet-Blood
KPNA4	PhenoAge
KIF11	PhenoAge
PPIL6	PhenoAge
SMPD2	PhenoAge
PFN4	PhenoAge
LOC375190	PhenoAge
ST3GAL1	PhenoAge
TRIM62	PhenoAge
MSC	PhenoAge; Horvath18; ABEC; ElasticNet-Blood
C9orf78	PhenoAge; Horvath18
USP20	PhenoAge; Horvath18
SLC25A33	PhenoAge; MEAT
C1orf101	PhenoAge
FKBP10	PhenoAge
SC65	PhenoAge
FYCO1	PhenoAge; eABEC; cABEC; MEAT
ZNF649	PhenoAge
B3GNT1	PhenoAge; cABEC
INSM2	PhenoAge; Zhang19.enpr; ABEC; MEAT; ElasticNet-Blood; ElasticNet-Nervous.System; ElasticNet-Whole.Blood
CRABP2	PhenoAge
LLPH	PhenoAge
SNORA21	PhenoAge
RPL23	PhenoAge
SLC38A1	PhenoAge
SIDT1	PhenoAge
ALAS1	PhenoAge
PSMC6	PhenoAge
AMDHD2	PhenoAge
RCOR1	PhenoAge; ElasticNet-Blood; ElasticNet-Whole.Blood; ElasticNet-Liver
E2F4	PhenoAge
ZNF200	PhenoAge
GLDC	PhenoAge; ABEC
SLC7A11	PhenoAge; Horvath18; cABEC
CYP2J2	PhenoAge
SMO	PhenoAge
C14orf148	PhenoAge
RNF121	PhenoAge
LOC100133315	PhenoAge
SYT2	PhenoAge
TYK2	PhenoAge
KLHL24	PhenoAge
GPR161	PhenoAge
BTN2A2	PhenoAge
PMCH	PhenoAge
C2orf62	PhenoAge
TBC1D10C	PhenoAge
NDUFS3	PhenoAge
KBTBD4	PhenoAge
MANF	PhenoAge
GREM1	PhenoAge; Horvath18; Hannum13; cABEC; ElasticNet-Digestive.System; ElasticNet-Liver
SUPV3L1	PhenoAge
HIST1H2BJ	PhenoAge; Horvath18; ElasticNet-Nervous.System
FOXK2	PhenoAge; ElasticNet-Blood; ElasticNet-Nervous.System
MLL	PhenoAge
GSDMC	PhenoAge
CREB3L3	PhenoAge
C10orf2	PhenoAge
MRPL43	PhenoAge
CMTM4	PhenoAge; Horvath18
PCMTD2	PhenoAge
LOC339524	PhenoAge
NAGS	PhenoAge; Zhang19.enpr; eABEC; cABEC; ABEC
PYY	PhenoAge; Zhang19.enpr; eABEC; cABEC; ABEC
HBS1L	PhenoAge
MATN3	PhenoAge
GGT7	PhenoAge; ElasticNet-Blood; ElasticNet-Whole.Blood; ElasticNet-Prefrontal.Cortex
CHFR	PhenoAge
NEFM	PhenoAge; Zhang19.enpr; Horvath18; eABEC; cABEC; ElasticNet-Blood; ElasticNet-Whole.Blood
DGKZ	PhenoAge; eABEC; cABEC; ABEC
AIM2	PhenoAge; ElasticNet-Nervous.System
BAG5	PhenoAge
C14orf153	PhenoAge
DHODH	PhenoAge
DAND5	PhenoAge
HAS3	PhenoAge; ElasticNet-Blood; ElasticNet-Digestive.System; ElasticNet-Whole.Blood; ElasticNet-Liver; ElasticNet-Prefrontal.Cortex
ACVR2A	PhenoAge
MRPL30	PhenoAge
MITD1	PhenoAge
C20orf27	PhenoAge
MON1A	PhenoAge; eABEC; ElasticNet-Blood
TBCK	PhenoAge; ElasticNet-Nervous.System; ElasticNet-Prefrontal.Cortex
AIMP1	PhenoAge
KIF9	PhenoAge
KLHL18	PhenoAge
NFIX	PhenoAge; cABEC; ABEC
GFOD1	PhenoAge; Horvath18
FUT8	PhenoAge; ElasticNet-Nervous.System
TSC22D4	PhenoAge; ElasticNet-Whole.Blood
STON1-GTF2A1L	PhenoAge
NPL	PhenoAge
ISG15	PhenoAge
ASH1L	PhenoAge
LOC645676	PhenoAge
C6orf203	PhenoAge
LHB	PhenoAge
ZFP64	PhenoAge; CorticalClock; ElasticNet-Nervous.System; ElasticNet-Prefrontal.Cortex
SENP5	PhenoAge
SPAG6	PhenoAge; Horvath18; Hannum13; CorticalClock; ElasticNet-Blood; ElasticNet-Whole.Blood; ElasticNet-Prefrontal.Cortex
PXMP4	PhenoAge
DPEP2	PhenoAge
IL1F7	PhenoAge; ElasticNet-Nervous.System
SEL1L	PhenoAge
ALOX5AP	PhenoAge
GRK4	PhenoAge; ElasticNet-Blood; ElasticNet-Whole.Blood
NOP14	PhenoAge
RASSF1	PhenoAge
C11orf24	PhenoAge
PRR7	PhenoAge; MEAT
CDK17	PhenoAge; ElasticNet-Blood
CACNG5	PhenoAge
NGFR	PhenoAge
AKNA	PhenoAge
REV3L	PhenoAge
ICOS	PhenoAge
RND2	PhenoAge
PPBPL2	PhenoAge
F5	PhenoAge; Horvath18; Hannum13; eABEC
FBXW12	PhenoAge; cABEC
KIAA0513	PhenoAge; eABEC; cABEC
LOC253724	PhenoAge; eABEC; cABEC
HSP90B1	PhenoAge
CDKN1A	PhenoAge; CorticalClock; ElasticNet-Nervous.System; ElasticNet-Whole.Blood
CCRL2	PhenoAge; ABEC; ElasticNet-Blood; ElasticNet-Whole.Blood
C20orf112	PhenoAge
C10orf116	PhenoAge; Zhang19.enpr; eABEC; cABEC; ABEC; ElasticNet-Blood; ElasticNet-Whole.Blood
FAM162A	PhenoAge; ElasticNet-Blood; ElasticNet-Whole.Blood
CCDC58	PhenoAge; ElasticNet-Blood; ElasticNet-Whole.Blood
ALKBH7	PhenoAge
CSNK1E	PhenoAge
AKR7A3	PhenoAge; ABEC
SLC10A2	PhenoAge; Zhang19.enpr; ElasticNet-Blood
CPA4	PhenoAge
CARHSP1	PhenoAge
CYC1	PhenoAge
ANPEP	PhenoAge
RASD2	PhenoAge
FNDC3B	PhenoAge; ElasticNet-Whole.Blood
DSEL	PhenoAge
PTER	PhenoAge; cABEC
SDCBP2	PhenoAge
FPR1	PhenoAge; Horvath18
RBM4	PhenoAge
MAGEL2	PhenoAge
TLR6	PhenoAge
ASPA	PhenoAge; Horvath18; Weidner14; eABEC; cABEC; ABEC; Vidal; ElasticNet-Blood; ElasticNet-Whole.Blood
C14orf93	PhenoAge
SLC6A13	PhenoAge
PLCE1	PhenoAge
PHF12	PhenoAge
LDHD	PhenoAge; Zhang19.enpr; Horvath18; eABEC; cABEC; ABEC
SLC27A3	PhenoAge
CSNK1G3	PhenoAge
BSN	PhenoAge; Horvath18
TRIM35	PhenoAge
PTK2B	PhenoAge
FGF19	PhenoAge; MEAT
ABHD4	PhenoAge
JAKMIP1	PhenoAge; cABEC; ABEC; ElasticNet-Whole.Blood
TEKT3	PhenoAge; cABEC
LXN	PhenoAge
GFM1	PhenoAge
SERINC4	PhenoAge
C15orf63	PhenoAge
SNRNP25	PhenoAge
POLR3K	PhenoAge
CECR1	PhenoAge
CTSF	PhenoAge; Zhang19.enpr; eABEC; cABEC; ABEC; ElasticNet-Blood; ElasticNet-Whole.Blood
HM13	PhenoAge; ElasticNet-Blood
PDE3B	PhenoAge; ElasticNet-Nervous.System
PSMA1	PhenoAge; ElasticNet-Nervous.System
TSHZ1	PhenoAge
ZADH2	PhenoAge
CHRNA10	PhenoAge
ZFP37	PhenoAge
GTSE1	PhenoAge
CN5H6.4	PhenoAge
UCP1	PhenoAge
PPP2R1B	PhenoAge
STX2	PhenoAge
CRTAM	PhenoAge
ACP5	PhenoAge
GPR157	PhenoAge; ElasticNet-Prefrontal.Cortex
C8A	PhenoAge
CDKN3	PhenoAge; ElasticNet-Prefrontal.Cortex
BRF1	PhenoAge
TMEM5	PhenoAge
2003-09-01	PhenoAge; Horvath18; CorticalClock
ART4	PhenoAge
SIK1	PhenoAge; ElasticNet-Blood; ElasticNet-Whole.Blood
MAP3K10	PhenoAge
RXFP3	PhenoAge; Horvath18; ElasticNet-Nervous.System; ElasticNet-Whole.Blood
PCDHB14	PhenoAge
C21orf29	PhenoAge
SEMA6B	PhenoAge; Zhang19.enpr; Horvath18; ElasticNet-Nervous.System; ElasticNet-Whole.Blood; ElasticNet-Prefrontal.Cortex
ITIH1	PhenoAge; cABEC; ElasticNet-Whole.Blood
TRIM4	PhenoAge; eABEC; cABEC
BPIL3	PhenoAge
WT1	PhenoAge
RHOH	PhenoAge
CDC16	PhenoAge
MGMT	PhenoAge; cABEC; ABEC
CD5	PhenoAge
CNKSR1	PhenoAge
CS	PhenoAge
ST6GALNAC4	PhenoAge
C9orf139	PhenoAge
ABCA2	PhenoAge; ElasticNet-Blood; ElasticNet-Whole.Blood; ElasticNet-Prefrontal.Cortex
GJC1	PhenoAge
TRAF1	PhenoAge
TMEM98	PhenoAge
RSPO2	PhenoAge
ADAMTSL5	PhenoAge; eABEC; cABEC; ElasticNet-Blood; ElasticNet-Whole.Blood
OXCT1	PhenoAge; ElasticNet-Blood; ElasticNet-Whole.Blood
UBE2F	PhenoAge; ABEC
AMPD3	PhenoAge
ODC1	PhenoAge
SNORA80B	PhenoAge
TAS2R9	PhenoAge
CRABP1	PhenoAge
LMBR1	PhenoAge
ZNF474	PhenoAge
BANF2	PhenoAge
UCN2	PhenoAge
COL7A1	PhenoAge
ANK2	PhenoAge
STAG3	PhenoAge; MEAT; ElasticNet-Blood; ElasticNet-Digestive.System; ElasticNet-Whole.Blood; ElasticNet-Liver
GPC2	PhenoAge; MEAT; ElasticNet-Blood; ElasticNet-Digestive.System; ElasticNet-Whole.Blood; ElasticNet-Liver
CLCN6	PhenoAge; ABEC; MEAT; ElasticNet-Prefrontal.Cortex
MTHFR	PhenoAge; MEAT
TRPV4	PhenoAge; Zhang19.enpr; ElasticNet-Blood; ElasticNet-Whole.Blood
TMEM128	PhenoAge; cABEC; ElasticNet-Blood; ElasticNet-Whole.Blood
ITGA5	PhenoAge; ElasticNet-Blood; ElasticNet-Whole.Blood
NUP188	PhenoAge
DOLK	PhenoAge
STC1	PhenoAge
PLCB2	PhenoAge
GAS1	PhenoAge; ElasticNet-Nervous.System
TCP11	PhenoAge
PPP2R5B	PhenoAge
KLK10	PhenoAge
MMP17	PhenoAge; ElasticNet-Prefrontal.Cortex
C16orf81	PhenoAge; cABEC
ZNF154	PhenoAge; Zhang19.enpr; eABEC; cABEC; ElasticNet-Blood; ElasticNet-Digestive.System; ElasticNet-Whole.Blood; ElasticNet-Liver
WNT4	PhenoAge
EPS8L3	PhenoAge
RBBP9	PhenoAge; ElasticNet-Prefrontal.Cortex
CABP1	PhenoAge
BAMBI	PhenoAge
KBTBD5	PhenoAge
NPDC1	PhenoAge; Horvath18
RHOD	PhenoAge
WNT8B	PhenoAge; eABEC; cABEC
SCARA3	PhenoAge
SLC34A2	PhenoAge
ALDH1A3	PhenoAge; ElasticNet-Blood; ElasticNet-Whole.Blood
PRR18	PhenoAge
KIAA0406	PhenoAge
RPRD1B	PhenoAge
TUBGCP2	PhenoAge
ZNF511	PhenoAge
PNPLA5	PhenoAge
GTSF1L	PhenoAge
BYSL	PhenoAge
MED20	PhenoAge
ELMO3	PhenoAge
MIR548H4	PhenoAge
TMEM84	PhenoAge
RIF1	PhenoAge; eABEC; cABEC
KCNAB3	PhenoAge
AMICA1	PhenoAge
C9orf80	PhenoAge
TTC18	PhenoAge
CDK2	PhenoAge
SILV	PhenoAge
PVR	PhenoAge
EPHB1	PhenoAge; ElasticNet-Whole.Blood
RNASE1	PhenoAge
RFC2	PhenoAge
S100A6	PhenoAge; ElasticNet-Prefrontal.Cortex
ACTL8	PhenoAge; cABEC
CRB3	PhenoAge; MEAT
CACYBP	PhenoAge
KIAA0664	PhenoAge
CIDEA	PhenoAge; eABEC
SLC25A34	PhenoAge
MATN4	PhenoAge; ElasticNet-Nervous.System; ElasticNet-Prefrontal.Cortex
RBPJL	PhenoAge
CAMKK1	PhenoAge; Horvath18; eABEC; cABEC
NOS1	PhenoAge
GDF2	PhenoAge; ElasticNet-Nervous.System
KIAA0141	PhenoAge; Horvath18
EME1	PhenoAge; ABEC
MRPL27	PhenoAge; ABEC
TRPC4	PhenoAge
MRPL22	PhenoAge
MYO1C	PhenoAge; eABEC; cABEC; ABEC
C1orf87	PhenoAge
CADPS	PhenoAge; eABEC; cABEC
DHCR24	PhenoAge; Zhang19.enpr
2001-09-01	PhenoAge
HSD3B7	PhenoAge; Zhang19.enpr; Horvath18; Vidal
MKRN3	PhenoAge
KDM1A	PhenoAge
TET1	PhenoAge; eABEC; cABEC
ZNF385D	PhenoAge; ElasticNet-Prefrontal.Cortex
GCC1	PhenoAge
PRPF40B	PhenoAge
FIBCD1	PhenoAge
PGBD5	PhenoAge; MEAT; ElasticNet-Whole.Blood
MYF6	PhenoAge
HOXC10	PhenoAge; Horvath18; ElasticNet-Blood
LYL1	PhenoAge; Zhang19.enpr; eABEC; cABEC; ElasticNet-Blood; ElasticNet-Whole.Blood
CYP4F2	PhenoAge
RTBDN	PhenoAge
FAM107A	PhenoAge
PDCD1LG2	PhenoAge; Zhang19.enpr; Horvath18; ElasticNet-Blood; ElasticNet-Whole.Blood
SMPD3	PhenoAge; cABEC; ElasticNet-Blood; ElasticNet-Whole.Blood
HSD3B2	PhenoAge
ZFPM1	PhenoAge
A2BP1	PhenoAge; ElasticNet-Whole.Blood
C9orf7	PhenoAge; Horvath18
USE1	PhenoAge
IFI27	PhenoAge; Horvath18
IFRD1	PhenoAge
SNF8	PhenoAge
TMCO6	PhenoAge
BACE1	PhenoAge
SLC19A3	PhenoAge
POP7	PhenoAge
EMX1	PhenoAge
HDAC4	PhenoAge; Horvath18; ABEC; CorticalClock; ElasticNet-Blood; ElasticNet-Nervous.System; ElasticNet-Prefrontal.Cortex
PCDHGA4	PhenoAge; Zhang19.enpr; Horvath18; eABEC; cABEC; ABEC; ElasticNet-Blood; ElasticNet-Nervous.System; ElasticNet-Whole.Blood; ElasticNet-Prefrontal.Cortex
PCDHGC3	PhenoAge; Zhang19.enpr; eABEC; cABEC; ElasticNet-Blood; ElasticNet-Whole.Blood
PCDHGA12	PhenoAge; Zhang19.enpr; eABEC; cABEC; ElasticNet-Blood; ElasticNet-Whole.Blood
PCDHGA11	PhenoAge; Zhang19.enpr; eABEC; cABEC; ElasticNet-Blood; ElasticNet-Nervous.System; ElasticNet-Whole.Blood; ElasticNet-Prefrontal.Cortex
PCDHGA9	PhenoAge; Zhang19.enpr; eABEC; cABEC; ElasticNet-Blood; ElasticNet-Nervous.System; ElasticNet-Whole.Blood; ElasticNet-Prefrontal.Cortex
PCDHGA1	PhenoAge; Zhang19.enpr; Horvath18; eABEC; cABEC; ABEC; ElasticNet-Blood; ElasticNet-Nervous.System; ElasticNet-Whole.Blood; ElasticNet-Prefrontal.Cortex
PCDHGB1	PhenoAge; Zhang19.enpr; Horvath18; eABEC; cABEC; ABEC; ElasticNet-Blood; ElasticNet-Nervous.System; ElasticNet-Whole.Blood; ElasticNet-Prefrontal.Cortex
PCDHGB6	PhenoAge; Zhang19.enpr; eABEC; cABEC; ElasticNet-Blood; ElasticNet-Nervous.System; ElasticNet-Whole.Blood; ElasticNet-Prefrontal.Cortex
PCDHGC4	PhenoAge; Zhang19.enpr; eABEC; cABEC; ElasticNet-Blood; ElasticNet-Whole.Blood
PCDHGB3	PhenoAge; Zhang19.enpr; Horvath18; eABEC; cABEC; ABEC; ElasticNet-Blood; ElasticNet-Nervous.System; ElasticNet-Whole.Blood; ElasticNet-Prefrontal.Cortex
PCDHGB7	PhenoAge; Zhang19.enpr; eABEC; cABEC; ElasticNet-Blood; ElasticNet-Nervous.System; ElasticNet-Whole.Blood; ElasticNet-Prefrontal.Cortex
PCDHGA6	PhenoAge; Zhang19.enpr; Horvath18; eABEC; cABEC; ABEC; ElasticNet-Blood; ElasticNet-Nervous.System; ElasticNet-Whole.Blood; ElasticNet-Prefrontal.Cortex
PCDHGA8	PhenoAge; Zhang19.enpr; eABEC; cABEC; ABEC; ElasticNet-Blood; ElasticNet-Nervous.System; ElasticNet-Whole.Blood; ElasticNet-Prefrontal.Cortex
PCDHGA10	PhenoAge; Zhang19.enpr; eABEC; cABEC; ElasticNet-Blood; ElasticNet-Nervous.System; ElasticNet-Whole.Blood; ElasticNet-Prefrontal.Cortex
PCDHGA5	PhenoAge; Zhang19.enpr; Horvath18; eABEC; cABEC; ABEC; ElasticNet-Blood; ElasticNet-Nervous.System; ElasticNet-Whole.Blood; ElasticNet-Prefrontal.Cortex
PCDHGB4	PhenoAge; Zhang19.enpr; eABEC; cABEC; ABEC; ElasticNet-Blood; ElasticNet-Nervous.System; ElasticNet-Whole.Blood; ElasticNet-Prefrontal.Cortex
PCDHGA3	PhenoAge; Zhang19.enpr; Horvath18; eABEC; cABEC; ABEC; ElasticNet-Blood; ElasticNet-Nervous.System; ElasticNet-Whole.Blood; ElasticNet-Prefrontal.Cortex
PCDHGA2	PhenoAge; Zhang19.enpr; Horvath18; eABEC; cABEC; ABEC; ElasticNet-Blood; ElasticNet-Nervous.System; ElasticNet-Whole.Blood; ElasticNet-Prefrontal.Cortex
PCDHGA7	PhenoAge; Zhang19.enpr; eABEC; cABEC; ABEC; ElasticNet-Blood; ElasticNet-Nervous.System; ElasticNet-Whole.Blood; ElasticNet-Prefrontal.Cortex
PCDHGB2	PhenoAge; Zhang19.enpr; Horvath18; eABEC; cABEC; ABEC; ElasticNet-Blood; ElasticNet-Nervous.System; ElasticNet-Whole.Blood; ElasticNet-Prefrontal.Cortex
PCDHGB5	PhenoAge; Zhang19.enpr; eABEC; cABEC; ElasticNet-Blood; ElasticNet-Nervous.System; ElasticNet-Whole.Blood; ElasticNet-Prefrontal.Cortex
SNX26	PhenoAge
PACRG	PhenoAge; ElasticNet-Blood; ElasticNet-Whole.Blood
PARK2	PhenoAge; Zhang19.enpr; ElasticNet-Whole.Blood
TGM4	PhenoAge
BNIP3	PhenoAge; cABEC; ElasticNet-Blood
RASL10A	PhenoAge; Horvath18
ERGIC3	PhenoAge
TMOD3	PhenoAge
HEMK1	PhenoAge; ElasticNet-Blood
MAP2K3	PhenoAge; cABEC; ElasticNet-Blood
CASP3	PhenoAge; ElasticNet-Nervous.System
CCDC111	PhenoAge; ElasticNet-Nervous.System
CADM3	PhenoAge
PSEN1	PhenoAge; Zhang19.enpr
MCF2L	PhenoAge
C7orf13	PhenoAge; Hannum13; ElasticNet-Blood; ElasticNet-Nervous.System; ElasticNet-Whole.Blood
RNF32	PhenoAge; Hannum13; ElasticNet-Blood; ElasticNet-Nervous.System; ElasticNet-Whole.Blood
UNC5D	PhenoAge; cABEC
TNS4	PhenoAge
P2RY6	PhenoAge; ElasticNet-Blood
FAM5C	PhenoAge
KLK9	PhenoAge
KLK8	PhenoAge
MC2R	PhenoAge
YIF1B	PhenoAge; eABEC; ABEC
C19orf33	PhenoAge
CAT	PhenoAge; eABEC; cABEC; ABEC
PPP2R3A	PhenoAge; cABEC
C6orf126	PhenoAge
TALDO1	PhenoAge; cABEC
FLRT3	PhenoAge
MACROD2	PhenoAge
RGS20	PhenoAge; Horvath18; ElasticNet-Nervous.System
RWDD2B	PhenoAge; cABEC
CILP2	PhenoAge; CorticalClock; ElasticNet-Blood; ElasticNet-Nervous.System
SLC22A17	PhenoAge
SUPT3H	PhenoAge
RUNX2	PhenoAge; Zhang19.enpr; ElasticNet-Blood; ElasticNet-Whole.Blood
HTR1D	PhenoAge
TLR9	PhenoAge
IVL	PhenoAge
CNTFR	PhenoAge
NUPL2	PhenoAge; ElasticNet-Nervous.System; ElasticNet-Prefrontal.Cortex
CALB1	PhenoAge; Zhang19.enpr; Horvath18; Hannum13; eABEC; cABEC; ABEC; ElasticNet-Nervous.System
GPR12	PhenoAge; Horvath18
PTGER3	PhenoAge; Horvath18; ElasticNet-Blood
STEAP2	PhenoAge; Zhang19.enpr; eABEC; cABEC; ABEC; ElasticNet-Blood; ElasticNet-Whole.Blood
PMP2	PhenoAge
DEGS1	PhenoAge
GNE	PhenoAge
PNMT	PhenoAge; Horvath18
FBXO27	PhenoAge
SLFN12	PhenoAge
MYL2	PhenoAge
SLC30A8	PhenoAge
ESRP1	PhenoAge
CALCA	PhenoAge; ABEC
MGC14436	PhenoAge
C12orf34	PhenoAge
PCDHB10	PhenoAge
AMDHD1	PhenoAge; cABEC
NEUROD6	PhenoAge; Horvath18
C20orf85	PhenoAge
CDSN	PhenoAge
PSORS1C1	PhenoAge; ABEC
SP1	PhenoAge
NAT1	PhenoAge
ZNF207	PhenoAge; ElasticNet-Prefrontal.Cortex
MIR632	PhenoAge; ElasticNet-Prefrontal.Cortex
TSPAN32	PhenoAge; Horvath18
C11orf21	PhenoAge; Horvath18
POLG2	PhenoAge
SCUBE1	PhenoAge
CALD1	PhenoAge; ABEC
CENPH	PhenoAge; ElasticNet-Blood
COX6A2	PhenoAge
TDRD7	PhenoAge
COPS7B	PhenoAge
PTPN7	PhenoAge
AKR1B10	PhenoAge
WFDC12	PhenoAge
SULT1C4	PhenoAge
C19orf59	PhenoAge
ZNF259	PhenoAge
D4S234E	PhenoAge; ElasticNet-Blood; ElasticNet-Whole.Blood
CAGE1	PhenoAge; ABEC
RIOK1	PhenoAge; ABEC
MSRB2	PhenoAge
EDEM1	PhenoAge
EHD3	PhenoAge; ElasticNet-Digestive.System; ElasticNet-Liver
NDUFA7	PhenoAge
RPS28	PhenoAge
CST6	PhenoAge; eABEC
CLEC4C	PhenoAge
HAGH	PhenoAge; ElasticNet-Blood
FAHD1	PhenoAge; ElasticNet-Blood
NRXN3	PhenoAge; cABEC
UBE4A	PhenoAge
CDH9	PhenoAge
ALOX5	PhenoAge; cABEC
CHCHD5	PhenoAge; ElasticNet-Whole.Blood
KANK2	PhenoAge; ABEC
PES1	PhenoAge; ElasticNet-Whole.Blood
ATP13A4	PhenoAge
SLC39A11	PhenoAge; ElasticNet-Whole.Blood
PIWIL1	PhenoAge
ACOT13	PhenoAge; ElasticNet-Prefrontal.Cortex
TTRAP	PhenoAge; ElasticNet-Nervous.System; ElasticNet-Prefrontal.Cortex
PLEKHG5	PhenoAge; eABEC; cABEC; ABEC; CorticalClock
PTAFR	PhenoAge
EZH1	PhenoAge; eABEC
SF3B2	PhenoAge
APOC2	PhenoAge
FBXO6	PhenoAge
LMOD1	PhenoAge
UBE2T	PhenoAge
KRTCAP3	PhenoAge; ElasticNet-Nervous.System
KRT25	PhenoAge
RHOJ	PhenoAge; Horvath18
NMNAT2	PhenoAge; cABEC
INSR	PhenoAge
CHDH	PhenoAge; eABEC; cABEC; ElasticNet-Blood; ElasticNet-Whole.Blood
IL17RB	PhenoAge
INF2	PhenoAge
EIF4E	PhenoAge
GLP2R	PhenoAge
WNT5B	PhenoAge
LRRC34	PhenoAge; ABEC
C11orf52	PhenoAge
C1orf66	PhenoAge
ISG20L2	PhenoAge
TRIM40	PhenoAge
MRPL47	PhenoAge
NDUFB5	PhenoAge
KCNMB3	PhenoAge; ElasticNet-Blood
CYTL1	PhenoAge
C11orf65	PhenoAge
SYT3	PhenoAge; eABEC; cABEC
MMP3	PhenoAge
SLC39A3	PhenoAge
ASPH	PhenoAge
ST8SIA2	PhenoAge; ABEC
CRTAP	PhenoAge
HSPA2	PhenoAge; cABEC; ElasticNet-Digestive.System; ElasticNet-Liver
ZNF562	PhenoAge
SUGT1P1	PhenoAge
SPINK4	PhenoAge
PHACTR3	PhenoAge; ElasticNet-Blood
TCF19	PhenoAge; ElasticNet-Whole.Blood
CCHCR1	PhenoAge
S100A13	PhenoAge
S100A1	PhenoAge
SCNN1D	PhenoAge
TP53AIP1	PhenoAge
THSD4	PhenoAge; ElasticNet-Whole.Blood
PGAM5	PhenoAge; CorticalClock
GJD2	PhenoAge; ElasticNet-Blood
SOSTDC1	PhenoAge
ACTG2	PhenoAge
ZP3	PhenoAge
SRCRB4D	PhenoAge
C4orf22	PhenoAge
SNX4	PhenoAge
MARK4	PhenoAge
CAMK2A	PhenoAge
MAPK8IP2	PhenoAge; ElasticNet-Blood
GALNT14	PhenoAge; ElasticNet-Nervous.System
RELN	PhenoAge
ATG10	PhenoAge
DLX5	PhenoAge; Horvath18
NR1H4	PhenoAge
HIC1	Zhang19.enpr; eABEC; cABEC; ElasticNet-Blood; ElasticNet-Whole.Blood; ElasticNet-Prefrontal.Cortex
PTPRS	Zhang19.enpr; eABEC; cABEC; ElasticNet-Blood; ElasticNet-Whole.Blood
PLAGL1	Zhang19.enpr; ElasticNet-Blood; ElasticNet-Whole.Blood
HYMAI	Zhang19.enpr; ElasticNet-Whole.Blood
FAM123C	Zhang19.enpr; Horvath18; Hannum13; eABEC; cABEC; ABEC; CorticalClock; ElasticNet-Blood; ElasticNet-Whole.Blood; ElasticNet-Prefrontal.Cortex
MEST	Zhang19.enpr; ElasticNet-Blood; ElasticNet-Whole.Blood
MESTIT1	Zhang19.enpr; ElasticNet-Blood; ElasticNet-Whole.Blood
KCNQ1	Zhang19.enpr; cABEC; ABEC; ElasticNet-Prefrontal.Cortex
FIGN	Zhang19.enpr; Horvath18; eABEC; cABEC; ABEC; ElasticNet-Blood; ElasticNet-Whole.Blood
RUNX1	Zhang19.enpr; eABEC; cABEC; ElasticNet-Blood; ElasticNet-Nervous.System; ElasticNet-Whole.Blood
LRRC23	Zhang19.enpr; Hannum13; eABEC; cABEC; ABEC; CorticalClock; ElasticNet-Blood; ElasticNet-Whole.Blood
ENO2	Zhang19.enpr; Hannum13; eABEC; cABEC; ABEC; CorticalClock; ElasticNet-Blood; ElasticNet-Whole.Blood
IGSF9B	Zhang19.enpr; Hannum13; cABEC; CorticalClock; ElasticNet-Blood; ElasticNet-Whole.Blood
SH2B3	Zhang19.enpr; MEAT; ElasticNet-Nervous.System
FUZ	Zhang19.enpr
OCA2	Zhang19.enpr; eABEC; cABEC; ABEC; ElasticNet-Nervous.System
MAZ	Zhang19.enpr
ZNF518B	Zhang19.enpr; Horvath18; cABEC; CorticalClock; ElasticNet-Blood; ElasticNet-Whole.Blood
KCNJ8	Zhang19.enpr; eABEC; cABEC; ABEC; ElasticNet-Blood; ElasticNet-Whole.Blood
FGF17	Zhang19.enpr; eABEC; cABEC; ABEC; CorticalClock
OSGIN1	Zhang19.enpr; MEAT
TMEM72	Zhang19.enpr; eABEC; cABEC
TCF7L2	Zhang19.enpr; ElasticNet-Blood; ElasticNet-Whole.Blood
XKR6	Zhang19.enpr; eABEC; cABEC; ElasticNet-Blood; ElasticNet-Whole.Blood
PENK	Zhang19.enpr; Horvath18; Hannum13; cABEC; ElasticNet-Blood; ElasticNet-Whole.Blood
DHX40	Zhang19.enpr; eABEC; cABEC; ABEC
NCOR2	Zhang19.enpr; eABEC; ABEC; ElasticNet-Nervous.System; ElasticNet-Whole.Blood; ElasticNet-Prefrontal.Cortex
ARID3A	Zhang19.enpr; cABEC; CorticalClock; ElasticNet-Blood; ElasticNet-Nervous.System; ElasticNet-Whole.Blood; ElasticNet-Prefrontal.Cortex
CCDC88C	Zhang19.enpr; Horvath18
TBCD	Zhang19.enpr; eABEC; ElasticNet-Blood; ElasticNet-Whole.Blood
CCR7	Zhang19.enpr
TP73	Zhang19.enpr; cABEC; ABEC; ElasticNet-Blood; ElasticNet-Whole.Blood
TRIM15	Zhang19.enpr; Horvath18; eABEC; ElasticNet-Blood; ElasticNet-Whole.Blood
COL5A3	Zhang19.enpr
C9orf86	Zhang19.enpr
OTUD7A	Zhang19.enpr; Horvath18; Hannum13; eABEC; cABEC; ABEC; ElasticNet-Blood; ElasticNet-Whole.Blood
CBFA2T3	Zhang19.enpr; ElasticNet-Blood; ElasticNet-Whole.Blood; ElasticNet-Liver
PBX4	Zhang19.enpr; eABEC; cABEC; ABEC; MEAT
NDRG2	Zhang19.enpr; ElasticNet-Blood; ElasticNet-Whole.Blood
HEXDC	Zhang19.enpr; eABEC; cABEC; ElasticNet-Blood; ElasticNet-Whole.Blood
CCDC102B	Zhang19.enpr; Horvath18; Hannum13; ElasticNet-Blood; ElasticNet-Whole.Blood
EXD3	Zhang19.enpr; eABEC; cABEC
PRR16	Zhang19.enpr
DHX36	Zhang19.enpr; Horvath18; ABEC; ElasticNet-Blood; ElasticNet-Whole.Blood
FBXL16	Zhang19.enpr; Horvath18; eABEC; cABEC; ABEC; ElasticNet-Blood; ElasticNet-Whole.Blood; ElasticNet-Prefrontal.Cortex
ABCC4	Zhang19.enpr; ElasticNet-Blood; ElasticNet-Whole.Blood
ZNF187	Zhang19.enpr
ZYG11A	Zhang19.enpr; eABEC; cABEC; ABEC; ElasticNet-Blood; ElasticNet-Nervous.System; ElasticNet-Whole.Blood; ElasticNet-Prefrontal.Cortex
EP400	Zhang19.enpr; eABEC; cABEC; ElasticNet-Prefrontal.Cortex
LPCAT1	Zhang19.enpr
CNP	Zhang19.enpr; ElasticNet-Whole.Blood
PTK6	Zhang19.enpr
GFI1	Zhang19.enpr; eABEC; cABEC; ABEC; ElasticNet-Blood; ElasticNet-Nervous.System; ElasticNet-Whole.Blood; ElasticNet-Prefrontal.Cortex
WDR8	Zhang19.enpr; ABEC
ELOVL2	Zhang19.enpr; Horvath18; Hannum13; eABEC; cABEC; ABEC; CorticalClock; ELOVL2; ElasticNet-Blood; ElasticNet-Nervous.System; ElasticNet-Digestive.System; ElasticNet-Whole.Blood; ElasticNet-Liver
DFNB31	Zhang19.enpr
PTPRN2	Zhang19.enpr; eABEC; cABEC; ABEC; CorticalClock; ElasticNet-Blood; ElasticNet-Nervous.System; ElasticNet-Prefrontal.Cortex
PRRT1	Zhang19.enpr; Horvath18; eABEC; cABEC; ABEC; ElasticNet-Blood; ElasticNet-Nervous.System; ElasticNet-Whole.Blood; ElasticNet-Prefrontal.Cortex
BMP4	Zhang19.enpr; eABEC; cABEC; ABEC; ElasticNet-Blood; ElasticNet-Whole.Blood
NEAT1	Zhang19.enpr; CorticalClock
YJEFN3	Zhang19.enpr; CorticalClock; ElasticNet-Whole.Blood
FHL2	Zhang19.enpr; Horvath18; Hannum13; eABEC; cABEC; ABEC; FHL2; ElasticNet-Blood; ElasticNet-Nervous.System; ElasticNet-Digestive.System; ElasticNet-Whole.Blood; ElasticNet-Liver
HOXC4	Zhang19.enpr; Hannum13; cABEC; ABEC; ElasticNet-Blood; ElasticNet-Digestive.System; ElasticNet-Whole.Blood; ElasticNet-Liver
C7orf23	Zhang19.enpr; eABEC; cABEC; ElasticNet-Whole.Blood
BMI1	Zhang19.enpr; Horvath18; Hannum13; ElasticNet-Blood; ElasticNet-Whole.Blood
GALR2	Zhang19.enpr; ABEC
OTX1	Zhang19.enpr; ABEC; ElasticNet-Nervous.System; ElasticNet-Whole.Blood; ElasticNet-Liver
HLA-DPB1	Zhang19.enpr; eABEC; cABEC
VTI1A	Zhang19.enpr
METTL9	Zhang19.enpr
IGSF6	Zhang19.enpr
HOXC5	Zhang19.enpr; Hannum13; ABEC; ElasticNet-Blood; ElasticNet-Whole.Blood
PPP1CC	Zhang19.enpr
CMTM7	Zhang19.enpr
RNF180	Zhang19.enpr; eABEC; cABEC; ABEC; ElasticNet-Blood; ElasticNet-Whole.Blood; ElasticNet-Liver
MCTP1	Zhang19.enpr; ElasticNet-Blood; ElasticNet-Whole.Blood
HS2ST1	Zhang19.enpr; cABEC; ABEC
HKR1	Zhang19.enpr; eABEC; cABEC; ABEC; CorticalClock; ElasticNet-Blood; ElasticNet-Nervous.System; ElasticNet-Whole.Blood; ElasticNet-Prefrontal.Cortex
SPC24	Zhang19.enpr; ElasticNet-Blood; ElasticNet-Whole.Blood
MAP3K8	Zhang19.enpr
HOXA4	Zhang19.enpr; CorticalClock; ElasticNet-Nervous.System
DNER	Zhang19.enpr; Hannum13; eABEC; cABEC
ACIN1	Zhang19.enpr; ABEC
ATXN7L1	Zhang19.enpr; eABEC; cABEC; ABEC; ElasticNet-Blood; ElasticNet-Whole.Blood
LPAR6	Zhang19.enpr
RB1	Zhang19.enpr
RNF145	Zhang19.enpr
SMAD2	Zhang19.enpr; Horvath18; eABEC; cABEC; ABEC
CAPN2	Zhang19.enpr
PML	Zhang19.enpr; ElasticNet-Whole.Blood
PIK3R2	Zhang19.enpr; ElasticNet-Prefrontal.Cortex
CHST11	Zhang19.enpr; Horvath18; ElasticNet-Blood; ElasticNet-Whole.Blood
KIAA0427	Zhang19.enpr
HLF	Zhang19.enpr
C20orf166	Zhang19.enpr; eABEC; cABEC; ElasticNet-Blood; ElasticNet-Whole.Blood
C20orf200	Zhang19.enpr; eABEC; cABEC; ElasticNet-Blood; ElasticNet-Whole.Blood
OR51E2	Zhang19.enpr
COMMD3	Zhang19.enpr; Hannum13; ElasticNet-Blood; ElasticNet-Whole.Blood
IGDCC4	Zhang19.enpr; Hannum13; ABEC; ElasticNet-Blood
ZNF268	Zhang19.enpr; Horvath18; cABEC; ABEC; ElasticNet-Blood; ElasticNet-Whole.Blood; ElasticNet-Prefrontal.Cortex
PLD2	Zhang19.enpr
SLC9A5	Zhang19.enpr
EPB49	Zhang19.enpr; eABEC; cABEC
GRIK1	Zhang19.enpr; ElasticNet-Nervous.System
ESD	Zhang19.enpr; cABEC; ABEC; ElasticNet-Blood; ElasticNet-Whole.Blood
SLFN13	Zhang19.enpr
CD248	Zhang19.enpr; Horvath18; Hannum13; eABEC; cABEC
TPM3	Zhang19.enpr
NUP210L	Zhang19.enpr
ADAL	Zhang19.enpr
LCMT2	Zhang19.enpr
WDR70	Zhang19.enpr
GPR132	Zhang19.enpr
ZIC4	Zhang19.enpr; eABEC; cABEC; ElasticNet-Digestive.System; ElasticNet-Whole.Blood; ElasticNet-Liver
LOH12CR1	Zhang19.enpr; eABEC; cABEC; ABEC; ElasticNet-Whole.Blood
LOH12CR2	Zhang19.enpr; eABEC; cABEC; ABEC; ElasticNet-Whole.Blood
PARD3B	Zhang19.enpr; ElasticNet-Digestive.System; ElasticNet-Liver; ElasticNet-Prefrontal.Cortex
PRICKLE2	Zhang19.enpr; eABEC; cABEC; ElasticNet-Whole.Blood
RASGRF1	Zhang19.enpr
ATF1	Zhang19.enpr
TSPAN9	Zhang19.enpr
ABLIM1	Zhang19.enpr; ElasticNet-Blood
IFT140	Zhang19.enpr; eABEC; cABEC; ABEC
TMEM204	Zhang19.enpr
EFNA1	Zhang19.enpr
KIAA0528	Zhang19.enpr
JAKMIP3	Zhang19.enpr; ElasticNet-Nervous.System
LOC390594	Zhang19.enpr; eABEC; cABEC; ElasticNet-Whole.Blood
PRDM16	Zhang19.enpr; Horvath18; eABEC; cABEC; ABEC; ElasticNet-Blood; ElasticNet-Digestive.System; ElasticNet-Whole.Blood; ElasticNet-Liver
SIGIRR	Zhang19.enpr; ElasticNet-Blood
ANTXR1	Zhang19.enpr
KIF5B	Zhang19.enpr; Hannum13; eABEC; cABEC
RALA	Zhang19.enpr
ZNF167	Zhang19.enpr; ElasticNet-Blood; ElasticNet-Whole.Blood
AHRR	Zhang19.enpr; ElasticNet-Whole.Blood
LOC283392	Zhang19.enpr
TRHDE	Zhang19.enpr
ZP2	Zhang19.enpr; eABEC; cABEC; ElasticNet-Whole.Blood
AGAP11	Zhang19.enpr; eABEC; cABEC; ABEC; ElasticNet-Blood; ElasticNet-Whole.Blood
LOC148696	Zhang19.enpr; ABEC; CorticalClock
LTBP4	Zhang19.enpr; Horvath18; ABEC
CHPT1	Zhang19.enpr
SRL	Zhang19.enpr
EIF1	Zhang19.enpr; Hannum13
FOXK1	Zhang19.enpr; ABEC; ElasticNet-Whole.Blood
SP8	Zhang19.enpr; eABEC; cABEC; ElasticNet-Blood; ElasticNet-Nervous.System; ElasticNet-Whole.Blood; ElasticNet-Prefrontal.Cortex
C19orf26	Zhang19.enpr; ElasticNet-Whole.Blood
BBC3	Zhang19.enpr; eABEC; cABEC
SYT9	Zhang19.enpr
LOC100132215	Zhang19.enpr; ElasticNet-Blood; ElasticNet-Whole.Blood
ZNF382	Zhang19.enpr; ElasticNet-Blood; ElasticNet-Whole.Blood
ZNF529	Zhang19.enpr; ElasticNet-Blood; ElasticNet-Whole.Blood
HCFC1R1	Zhang19.enpr
THOC6	Zhang19.enpr
TCEA3	Zhang19.enpr; eABEC; cABEC; ElasticNet-Nervous.System; ElasticNet-Whole.Blood
SEZ6	Zhang19.enpr; Horvath18; eABEC; cABEC; ABEC
WARS	Zhang19.enpr
WDR25	Zhang19.enpr
ZFHX3	Zhang19.enpr; cABEC
ELMO1	Zhang19.enpr
SCG3	Zhang19.enpr; Horvath18; ElasticNet-Blood; ElasticNet-Whole.Blood
TFR2	Zhang19.enpr; ElasticNet-Blood
MAST3	Zhang19.enpr; Horvath18
ATF3	Zhang19.enpr
CDKN1C	Zhang19.enpr; eABEC; ABEC; ElasticNet-Blood; ElasticNet-Whole.Blood; ElasticNet-Prefrontal.Cortex
SMOX	Zhang19.enpr
NWD1	Zhang19.enpr; eABEC; cABEC; ElasticNet-Blood; ElasticNet-Whole.Blood
VAC14	Zhang19.enpr
TMPRSS3	Zhang19.enpr; eABEC; cABEC; ElasticNet-Blood; ElasticNet-Whole.Blood
HRNBP3	Zhang19.enpr; eABEC; cABEC; ABEC; ElasticNet-Blood
EIF3B	Zhang19.enpr; cABEC
KLHL25	Zhang19.enpr
AGL	Zhang19.enpr; ElasticNet-Blood
GPR177	Zhang19.enpr; ElasticNet-Blood; ElasticNet-Whole.Blood
TMEM120B	Zhang19.enpr
RPA2	Zhang19.enpr; Horvath18; Hannum13; eABEC; cABEC; ABEC; ElasticNet-Blood; ElasticNet-Digestive.System; ElasticNet-Whole.Blood; ElasticNet-Liver; ElasticNet-Prefrontal.Cortex
GPR62	Zhang19.enpr; Horvath18; Hannum13; ElasticNet-Blood; ElasticNet-Whole.Blood
IRAK2	Zhang19.enpr; ElasticNet-Blood; ElasticNet-Nervous.System; ElasticNet-Whole.Blood
GNG11	Zhang19.enpr; eABEC; cABEC; ABEC
CADPS2	Zhang19.enpr; Horvath18; eABEC; cABEC; ABEC; ElasticNet-Blood; ElasticNet-Whole.Blood
GABBR1	Zhang19.enpr; cABEC
RAB32	Zhang19.enpr; ElasticNet-Nervous.System
SSH1	Zhang19.enpr; ElasticNet-Blood; ElasticNet-Whole.Blood
EEFSEC	Zhang19.enpr; ElasticNet-Nervous.System
GHSR	Zhang19.enpr; Horvath18
QRFPR	Zhang19.enpr; cABEC
NRG2	Zhang19.enpr; Horvath18; eABEC; cABEC; ElasticNet-Blood; ElasticNet-Whole.Blood
BAIAP2L1	Zhang19.enpr; cABEC; ABEC; ElasticNet-Blood; ElasticNet-Whole.Blood
HSPB1	Zhang19.enpr
NEK4	Zhang19.enpr; cABEC; ElasticNet-Whole.Blood
KIAA1462	Zhang19.enpr; cABEC; ElasticNet-Blood
PLCG1	Zhang19.enpr
COMTD1	Zhang19.enpr; eABEC; cABEC; ABEC
GAK	Zhang19.enpr; ElasticNet-Blood; ElasticNet-Nervous.System; ElasticNet-Whole.Blood
NT5DC1	Zhang19.enpr
SELM	Zhang19.enpr; cABEC
ZFPM2	Zhang19.enpr
IGF1R	Zhang19.enpr; CorticalClock; ElasticNet-Blood
IL18BP	Zhang19.enpr; ElasticNet-Blood; ElasticNet-Whole.Blood
SERP2	Zhang19.enpr
DNAH9	Zhang19.enpr
PTGER4	Zhang19.enpr
PODXL2	Zhang19.enpr; ElasticNet-Blood; ElasticNet-Digestive.System; ElasticNet-Whole.Blood; ElasticNet-Liver
HCG18	Zhang19.enpr; Horvath18; eABEC; cABEC; ABEC; ElasticNet-Blood; ElasticNet-Whole.Blood
TRIM39	Zhang19.enpr; Horvath18; eABEC; cABEC; ABEC; ElasticNet-Blood; ElasticNet-Whole.Blood
ICAM5	Zhang19.enpr; eABEC; cABEC; ElasticNet-Digestive.System
ITPA	Zhang19.enpr; ElasticNet-Nervous.System
TNXB	Zhang19.enpr; eABEC; ElasticNet-Blood; ElasticNet-Whole.Blood
ERMN	Zhang19.enpr; ElasticNet-Blood; ElasticNet-Whole.Blood
SAMD10	Zhang19.enpr
PTP4A1	Zhang19.enpr; CorticalClock; MEAT; ElasticNet-Nervous.System; ElasticNet-Prefrontal.Cortex
CLVS2	Zhang19.enpr
MAST1	Zhang19.enpr; ABEC
LIMS1	Zhang19.enpr
C7orf10	Zhang19.enpr; cABEC
KIF21A	Zhang19.enpr
PPM1E	Zhang19.enpr; eABEC; cABEC; ABEC; CorticalClock; ElasticNet-Blood; ElasticNet-Whole.Blood
MAP4	Zhang19.enpr
SLC12A5	Zhang19.enpr; Horvath18; eABEC; cABEC; CorticalClock; ElasticNet-Blood; ElasticNet-Whole.Blood
C21orf70	Zhang19.enpr
MRGPRG	Zhang19.enpr
C11orf36	Zhang19.enpr
RBM19	Zhang19.enpr; Horvath18; cABEC; ElasticNet-Blood; ElasticNet-Whole.Blood
DCXR	Zhang19.enpr; ElasticNet-Blood; ElasticNet-Whole.Blood
UBQLN3	Zhang19.enpr
NDUFC2	Zhang19.enpr
CNTN1	Zhang19.enpr; eABEC; cABEC; ElasticNet-Blood; ElasticNet-Nervous.System; ElasticNet-Whole.Blood
TRIM2	Zhang19.enpr; cABEC
ARHGAP29	Zhang19.enpr; cABEC; ElasticNet-Blood
TRMU	Zhang19.enpr
EHD2	Zhang19.enpr; ElasticNet-Blood; ElasticNet-Whole.Blood
GPR133	Zhang19.enpr
WIPF1	Zhang19.enpr
PSTPIP2	Zhang19.enpr; ABEC; ElasticNet-Blood; ElasticNet-Whole.Blood
PRKAG2	Zhang19.enpr; CorticalClock
RORC	Zhang19.enpr; Horvath18
IQCE	Zhang19.enpr; ElasticNet-Whole.Blood
BTG3	Zhang19.enpr; ElasticNet-Nervous.System; ElasticNet-Digestive.System
C5orf58	Zhang19.enpr; ElasticNet-Whole.Blood
ACSS3	Zhang19.enpr; Hannum13; eABEC; cABEC; ABEC
ASL	Zhang19.enpr; Horvath18; ElasticNet-Blood; ElasticNet-Whole.Blood
GATA5	Zhang19.enpr
PLEKHA5	Zhang19.enpr
LHFPL4	Zhang19.enpr
FAM38A	Zhang19.enpr; cABEC; ElasticNet-Blood; ElasticNet-Whole.Blood
GK5	Zhang19.enpr; eABEC; cABEC; ABEC
ARAP1	Zhang19.enpr; ElasticNet-Nervous.System
KRT4	Zhang19.enpr
LOC400794	Zhang19.enpr
LRRC52	Zhang19.enpr
C10orf41	Zhang19.enpr; eABEC; cABEC; ABEC; ElasticNet-Blood; ElasticNet-Whole.Blood
VENTX	Zhang19.enpr
EIF4EBP2	Zhang19.enpr; cABEC; ABEC; ElasticNet-Blood; ElasticNet-Whole.Blood
SNAPC2	Zhang19.enpr; ElasticNet-Blood
TTC22	Zhang19.enpr; ElasticNet-Nervous.System
CALHM2	Zhang19.enpr; ElasticNet-Blood; ElasticNet-Whole.Blood
C12orf62	Zhang19.enpr
ATP13A2	Zhang19.enpr; Horvath18; Hannum13; cABEC; ABEC; ElasticNet-Blood; ElasticNet-Whole.Blood
BRE	Zhang19.enpr
SLC16A3	Zhang19.enpr
LRAT	Zhang19.enpr; cABEC; ABEC; ElasticNet-Blood; ElasticNet-Whole.Blood
DOK4	Zhang19.enpr
LYPD6B	Zhang19.enpr; eABEC; cABEC; ElasticNet-Blood; ElasticNet-Whole.Blood
ZNF274	Zhang19.enpr; CorticalClock; ElasticNet-Blood; ElasticNet-Digestive.System; ElasticNet-Whole.Blood; ElasticNet-Prefrontal.Cortex
EGLN1	Zhang19.enpr; ElasticNet-Blood; ElasticNet-Whole.Blood
SYNGR3	Zhang19.enpr; eABEC; ElasticNet-Blood; ElasticNet-Nervous.System; ElasticNet-Digestive.System; ElasticNet-Whole.Blood; ElasticNet-Liver; ElasticNet-Prefrontal.Cortex
TRIOBP	Zhang19.enpr; ElasticNet-Blood; ElasticNet-Whole.Blood
TOX2	Zhang19.enpr; cABEC
MIR770	Zhang19.enpr; ElasticNet-Blood; ElasticNet-Whole.Blood
MEG3	Zhang19.enpr; cABEC; ABEC; ElasticNet-Blood; ElasticNet-Whole.Blood
MAD1L1	Zhang19.enpr; Horvath18; ABEC; ElasticNet-Blood; ElasticNet-Whole.Blood
ANKRD55	Zhang19.enpr
DCPS	Zhang19.enpr; cABEC
KIF12	Zhang19.enpr; cABEC
AP3B2	Zhang19.enpr; cABEC
STK40	Zhang19.enpr
ARAP3	Zhang19.enpr
RARRES3	Zhang19.enpr; ElasticNet-Whole.Blood
CASZ1	Zhang19.enpr; ElasticNet-Blood
APOL1	Zhang19.enpr; Horvath18; Hannum13; ABEC
SIM2	Zhang19.enpr; ElasticNet-Whole.Blood
TRNAU1AP	Zhang19.enpr
PPFIA1	Zhang19.enpr; cABEC; ElasticNet-Nervous.System
NKIRAS2	Zhang19.enpr; Horvath18; Hannum13; ElasticNet-Prefrontal.Cortex
OLFM3	Zhang19.enpr
AUTS2	Zhang19.enpr; ElasticNet-Blood
SLMAP	Zhang19.enpr; cABEC; ABEC; ElasticNet-Whole.Blood
C17orf97	Zhang19.enpr; eABEC
CLPP	Zhang19.enpr
PITPNM1	Zhang19.enpr
TBX1	Zhang19.enpr
PTCH1	Zhang19.enpr
GNG12	Zhang19.enpr; ElasticNet-Blood; ElasticNet-Whole.Blood
SP140	Zhang19.enpr
SLC25A22	Zhang19.enpr; cABEC; ElasticNet-Whole.Blood
SNHG9	Zhang19.enpr; Horvath18; CorticalClock; ElasticNet-Nervous.System; ElasticNet-Digestive.System; ElasticNet-Liver; ElasticNet-Prefrontal.Cortex
SNORA64	Zhang19.enpr; Horvath18
SNORA78	Zhang19.enpr; Horvath18; CorticalClock; ElasticNet-Nervous.System; ElasticNet-Digestive.System; ElasticNet-Liver; ElasticNet-Prefrontal.Cortex
RPS2	Zhang19.enpr; Horvath18; CorticalClock; ElasticNet-Nervous.System; ElasticNet-Digestive.System; ElasticNet-Liver; ElasticNet-Prefrontal.Cortex
C13orf33	Zhang19.enpr; eABEC; cABEC; ABEC; ElasticNet-Blood; ElasticNet-Whole.Blood
FLNB	Zhang19.enpr; MEAT
L3MBTL4	Zhang19.enpr; ElasticNet-Blood; ElasticNet-Whole.Blood
ZNF296	Zhang19.enpr
CCBP2	Zhang19.enpr; ElasticNet-Blood; ElasticNet-Whole.Blood
ABCC1	Zhang19.enpr; ElasticNet-Nervous.System; ElasticNet-Prefrontal.Cortex
TNFAIP8L1	Zhang19.enpr; ElasticNet-Blood; ElasticNet-Whole.Blood
TRPM1	Zhang19.enpr
LOXL4	Zhang19.enpr; ElasticNet-Blood; ElasticNet-Whole.Blood
SST	Zhang19.enpr; Horvath18; Hannum13; eABEC; cABEC; ABEC; ElasticNet-Blood; ElasticNet-Digestive.System; ElasticNet-Whole.Blood; ElasticNet-Liver
XPO7	Zhang19.enpr
ANKRD34C	Zhang19.enpr; Hannum13; ElasticNet-Nervous.System
TNFRSF10D	Zhang19.enpr
DNM3	Zhang19.enpr; ElasticNet-Whole.Blood
TCN2	Zhang19.enpr; ElasticNet-Blood
FAM175A	Zhang19.enpr; eABEC; ElasticNet-Nervous.System; ElasticNet-Whole.Blood
ZDBF2	Zhang19.enpr; ABEC; ElasticNet-Blood; ElasticNet-Whole.Blood
PRKCA	Zhang19.enpr; eABEC; cABEC; ElasticNet-Blood; ElasticNet-Whole.Blood
SYNPO	Zhang19.enpr
BAI1	Zhang19.enpr; ABEC; ElasticNet-Blood; ElasticNet-Whole.Blood
FAM113B	Zhang19.enpr
GRM2	Zhang19.enpr; eABEC; cABEC; ElasticNet-Blood; ElasticNet-Whole.Blood
PARP15	Zhang19.enpr
PLEKHA6	Zhang19.enpr; ElasticNet-Nervous.System
MAP3K7IP2	Zhang19.enpr; ElasticNet-Prefrontal.Cortex
SOX12	Zhang19.enpr; cABEC; ABEC; ElasticNet-Blood; ElasticNet-Nervous.System; ElasticNet-Whole.Blood
SPTB	Zhang19.enpr
PPT2	Zhang19.enpr; ElasticNet-Blood; ElasticNet-Whole.Blood
IL12A	Zhang19.enpr
FLJ42875	Horvath18; cABEC
MRTO4	Horvath18
RUNX3	Horvath18; ElasticNet-Blood; ElasticNet-Whole.Blood
BAI2	Horvath18; ABEC
EPHA10	Horvath18
HPCAL4	Horvath18; ABEC
LRP8	Horvath18
PDE4B	Horvath18
DENND2D	Horvath18
TBX15	Horvath18; ElasticNet-Nervous.System; ElasticNet-Prefrontal.Cortex
FMO3	Horvath18
NENF	Horvath18; MEAT
WNT3A	Horvath18
WDR64	Horvath18
ZNF238	Horvath18
C1orf100	Horvath18
RSAD2	Horvath18
ITGB1BP1	Horvath18
GALM	Horvath18
MEIS1	Horvath18
ARID5A	Horvath18; Hannum13
VWA3B	Horvath18; ElasticNet-Blood; ElasticNet-Whole.Blood; ElasticNet-Prefrontal.Cortex
ARHGEF4	Horvath18; ABEC; MEAT
TBR1	Horvath18; ABEC; ElasticNet-Digestive.System; ElasticNet-Liver
CASP10	Horvath18
PAX3	Horvath18; CorticalClock; ElasticNet-Nervous.System; ElasticNet-Digestive.System; ElasticNet-Liver; ElasticNet-Prefrontal.Cortex
IRS1	Horvath18
SH3BP5	Horvath18
KAT2B	Horvath18
SCN11A	Horvath18
KIF15	Horvath18; eABEC; MEAT; ElasticNet-Nervous.System
KIAA1143	Horvath18; eABEC; MEAT; ElasticNet-Nervous.System
UBA7	Horvath18
PROK2	Horvath18; ElasticNet-Nervous.System
BOC	Horvath18
STXBP5L	Horvath18; eABEC; cABEC; CorticalClock; ElasticNet-Blood
GATA2	Horvath18; cABEC
IFT122	Horvath18
MBD4	Horvath18
ZBTB38	Horvath18; eABEC; cABEC; ABEC
TRIM59	Horvath18; eABEC; cABEC; ABEC; CorticalClock; ElasticNet-Blood; ElasticNet-Nervous.System; ElasticNet-Whole.Blood; ElasticNet-Prefrontal.Cortex
TNFSF10	Horvath18
RTP4	Horvath18
MAEA	Horvath18; ABEC; ElasticNet-Blood; ElasticNet-Nervous.System; ElasticNet-Prefrontal.Cortex
EVC	Horvath18
SORCS2	Horvath18; eABEC; cABEC
DDX60L	Horvath18
CLPTM1L	Horvath18; ElasticNet-Blood; ElasticNet-Whole.Blood
MYO10	Horvath18; ElasticNet-Nervous.System; ElasticNet-Digestive.System
GDNF	Horvath18; ElasticNet-Nervous.System; ElasticNet-Whole.Blood; ElasticNet-Prefrontal.Cortex
ADAMTS6	Horvath18
DCP2	Horvath18
CCNI2	Horvath18; ElasticNet-Blood; ElasticNet-Nervous.System; ElasticNet-Whole.Blood
TRPC7	Horvath18; ElasticNet-Nervous.System; ElasticNet-Whole.Blood
TMEM173	Horvath18
GRIA1	Horvath18
RANBP17	Horvath18; cABEC; ElasticNet-Prefrontal.Cortex
HRH2	Horvath18
KIAA1949	Horvath18; cABEC
TNF	Horvath18; cABEC; ElasticNet-Blood; ElasticNet-Whole.Blood
HLA-DOB	Horvath18
PSMB8	Horvath18
SPATS1	Horvath18
ARMC2	Horvath18
ZC3H12D	Horvath18; cABEC; ABEC
TIAM2	Horvath18; cABEC
SOD2	Horvath18; Hannum13; ABEC
PRKAR1B	Horvath18; eABEC; cABEC; ABEC; ElasticNet-Blood; ElasticNet-Whole.Blood
CYP2W1	Horvath18
HOXA9	Horvath18
FKBP14	Horvath18
GLI3	Horvath18; eABEC; cABEC; ABEC; ElasticNet-Blood; ElasticNet-Whole.Blood
OGDH	Horvath18
CDK14	Horvath18
MKLN1	Horvath18; Hannum13; eABEC; cABEC; ABEC
FLJ43663	Horvath18; CorticalClock; ElasticNet-Blood; ElasticNet-Whole.Blood; ElasticNet-Prefrontal.Cortex
ZNF783	Horvath18; ABEC
ARHGEF10	Horvath18; eABEC; cABEC; ABEC; ElasticNet-Nervous.System
CHMP4C	Horvath18; Hannum13; ElasticNet-Blood; ElasticNet-Whole.Blood
PLEC1	Horvath18; eABEC; cABEC; ABEC; ElasticNet-Blood; ElasticNet-Digestive.System; ElasticNet-Liver
SMARCA2	Horvath18; ABEC
RPL12	Horvath18
LRSAM1	Horvath18
ZMYND19	Horvath18
AKR1C3	Horvath18
ARHGAP22	Horvath18; Hannum13
C10orf26	Horvath18
SH3PXD2A	Horvath18
ADRB1	Horvath18; CorticalClock; ElasticNet-Blood; ElasticNet-Nervous.System; ElasticNet-Whole.Blood
TSPAN4	Horvath18; cABEC; ElasticNet-Digestive.System; ElasticNet-Prefrontal.Cortex
LSP1	Horvath18
NRIP3	Horvath18; Hannum13; eABEC; cABEC; CorticalClock
TEAD1	Horvath18; Hannum13; eABEC; cABEC; ABEC; ElasticNet-Blood; ElasticNet-Whole.Blood; ElasticNet-Liver
SOX6	Horvath18
LPXN	Horvath18
SLC15A3	Horvath18
DAGLA	Horvath18
EHBP1L1	Horvath18; ElasticNet-Whole.Blood
ME3	Horvath18; ElasticNet-Nervous.System
LRTM2	Horvath18; eABEC; cABEC; ABEC
CACNA2D4	Horvath18; eABEC; cABEC; ABEC; ElasticNet-Blood
PRMT8	Horvath18; ElasticNet-Blood; ElasticNet-Whole.Blood
PTPN6	Horvath18; ABEC
KLRD1	Horvath18
SSPN	Horvath18
NAV3	Horvath18
PARP4	Horvath18
C13orf15	Horvath18; ElasticNet-Nervous.System
HTR2A	Horvath18; cABEC
MIR759	Horvath18
CHGA	Horvath18; ElasticNet-Blood; ElasticNet-Nervous.System; ElasticNet-Whole.Blood
SLC25A29	Horvath18
SEMA6D	Horvath18
TCF12	Horvath18
FAM81A	Horvath18
ARIH1	Horvath18
ISL2	Horvath18; ElasticNet-Prefrontal.Cortex
BAIAP3	Horvath18; ElasticNet-Blood
UNKL	Horvath18; ElasticNet-Blood; ElasticNet-Whole.Blood
SNX29	Horvath18; cABEC; ElasticNet-Blood; ElasticNet-Nervous.System
VKORC1	Horvath18
CHD9	Horvath18
C16orf57	Horvath18; ElasticNet-Blood; ElasticNet-Whole.Blood
SLC7A5	Horvath18; ElasticNet-Blood; ElasticNet-Whole.Blood
GAS7	Horvath18
EPN3	Horvath18
CUEDC1	Horvath18
GPR142	Horvath18
TRIM47	Horvath18; cABEC; ElasticNet-Blood
C1QTNF1	Horvath18; ElasticNet-Blood
BAIAP2	Horvath18
C18orf45	Horvath18; ElasticNet-Blood
SETBP1	Horvath18; eABEC; cABEC
BCL2	Horvath18
EVI5L	Horvath18; eABEC; cABEC; MEAT
SYCE2	Horvath18
EPHX3	Horvath18; ElasticNet-Blood
FFAR1	Horvath18
ATP4A	Horvath18
PRMT1	Horvath18
C19orf76	Horvath18
ZNF549	Horvath18; ElasticNet-Blood; ElasticNet-Whole.Blood
ZIK1	Horvath18
KCNS1	Horvath18; ElasticNet-Blood; ElasticNet-Whole.Blood
C2CD2	Horvath18
AGPAT3	Horvath18; ElasticNet-Blood; ElasticNet-Whole.Blood
SEC14L2	Horvath18
APOL6	Horvath18
APOL3	Horvath18
TSPO	Horvath18; eABEC; ABEC; ElasticNet-Blood
MPPED1	Horvath18; CorticalClock; ElasticNet-Blood
SBF1	Horvath18
SDHB	Hannum13
RPS6KA1	Hannum13
SMPDL3B	Hannum13; ElasticNet-Blood
TRIM45	Hannum13; cABEC
TTF2	Hannum13
ARHGEF2	Hannum13
SSR2	Hannum13
C1orf147	Hannum13
IKBKE	Hannum13
C1orf132	Hannum13
AAMP	Hannum13
ARPC2	Hannum13
GPBAR1	Hannum13
PNKD	Hannum13; cABEC
TMBIM1	Hannum13
RNU7-9P	Hannum13
PCBP4	Hannum13
RPL29	Hannum13
HPSE	Hannum13
POU4F2	Hannum13
CTD-3224K15.2	Hannum13
CXXC5	Hannum13; ElasticNet-Blood; ElasticNet-Whole.Blood
UBE2D2	Hannum13
PCDHB1	Hannum13
CTB-178M22.1	Hannum13
ODZ2	Hannum13
GCNT2	Hannum13; ElasticNet-Nervous.System
TPMT	Hannum13
FGFR3P1	Hannum13
XXbac-BPG248L24.11	Hannum13
Y_RNA.22	Hannum13
STXBP5	Hannum13; ElasticNet-Blood; ElasticNet-Whole.Blood
AP1S1	Hannum13; MEAT
C7orf52	Hannum13
ZFAND1	Hannum13
Y_RNA.451	Hannum13
DNTT	Hannum13; cABEC; ElasticNet-Blood; ElasticNet-Whole.Blood
RPL13AP5	Hannum13
U6.646	Hannum13
SCUBE2	Hannum13; ABEC
RIN1	Hannum13
TMEM151A	Hannum13
ATN1	Hannum13
CAPRIN2	Hannum13
FAM123A	Hannum13; eABEC; cABEC; ABEC; ElasticNet-Blood; ElasticNet-Whole.Blood
HMGB3P4	Hannum13
MIR623	Hannum13
UBAC2	Hannum13; MEAT; ElasticNet-Liver
SIX1	Hannum13
C15orf56	Hannum13
PAK6	Hannum13
SYNM	Hannum13; ElasticNet-Prefrontal.Cortex
C16orf52	Hannum13
PDZD9	Hannum13
UQCRC2	Hannum13
BLMH	Hannum13
SLC6A4	Hannum13
SNORD63.3	Hannum13
DNAJC7	Hannum13
ZNF385C	Hannum13
ENPP7	Hannum13
TMX3	Hannum13
AXL	Hannum13
HNRNPUL1	Hannum13
APOL2	Hannum13
Z82215.1	Hannum13
CSMD2	eABEC; cABEC; ElasticNet-Blood
SGIP1	eABEC; ABEC; ElasticNet-Blood; ElasticNet-Whole.Blood
ELAVL3	eABEC; cABEC; ElasticNet-Blood; ElasticNet-Whole.Blood
MAPK9	eABEC; cABEC
CCDC75	eABEC; cABEC
HEATR5B	eABEC; cABEC
CCL28	eABEC; cABEC; ABEC
C20orf7	eABEC; cABEC
LITAF	eABEC; ABEC
OAF	eABEC; cABEC
CACNA1I	eABEC; cABEC; ABEC; CorticalClock; ElasticNet-Blood; ElasticNet-Nervous.System; ElasticNet-Whole.Blood
TMEM218	eABEC; cABEC
TMEM181	eABEC; cABEC; ABEC; ElasticNet-Blood; ElasticNet-Nervous.System; ElasticNet-Whole.Blood
RPL24	eABEC; cABEC; ElasticNet-Whole.Blood
MEX3A	eABEC; cABEC; ABEC; ElasticNet-Liver
ZNF517	eABEC; cABEC
PCIF1	eABEC; cABEC
RAX	eABEC; cABEC
ARL4A	eABEC; cABEC; ElasticNet-Blood; ElasticNet-Whole.Blood
SYTL1	eABEC; ElasticNet-Blood
UHMK1	eABEC; ElasticNet-Blood
LOC151300	eABEC
ZNF14	eABEC
TFAP2B	eABEC
QRICH2	eABEC; cABEC; ElasticNet-Blood; ElasticNet-Whole.Blood
C20orf111	eABEC; cABEC
ZNF395	eABEC; CorticalClock
SKINTL	eABEC; cABEC
COL23A1	eABEC; cABEC; ElasticNet-Nervous.System
ARFGAP3	eABEC
FKBP4	eABEC; cABEC
MST1P2	eABEC; cABEC
LRFN1	eABEC; cABEC
HPGD	eABEC; ABEC; ElasticNet-Whole.Blood
TTC39B	eABEC; cABEC; ElasticNet-Blood; ElasticNet-Digestive.System
SLC22A23	eABEC; cABEC
DCK	eABEC; MEAT; ElasticNet-Blood
C4orf38	eABEC; ABEC; ElasticNet-Blood; ElasticNet-Whole.Blood
KLF11	eABEC; cABEC
PLEKHM3	eABEC; ABEC
PHIP	eABEC; cABEC; ABEC
C6orf186	eABEC; cABEC; ElasticNet-Blood; ElasticNet-Whole.Blood
PER3	eABEC; cABEC; MEAT; ElasticNet-Prefrontal.Cortex
CYTH2	eABEC
ZNF665	eABEC
ARFRP1	eABEC; cABEC; CorticalClock
ZGPAT	eABEC; cABEC; CorticalClock
C14orf4	eABEC; CorticalClock
UNC5C	eABEC; cABEC
LOC440461	eABEC; cABEC
ALDH7A1	eABEC
HOXC13	eABEC; cABEC; ElasticNet-Digestive.System; ElasticNet-Liver
GCH1	eABEC; cABEC; ABEC
NFIB	eABEC; cABEC; ABEC
UBE3C	eABEC; cABEC
EYA4	eABEC; cABEC; ElasticNet-Blood
MMP10	eABEC; cABEC
NKX2-1	eABEC; cABEC
ZFYVE27	eABEC; cABEC
ST8SIA6	eABEC; cABEC; ElasticNet-Nervous.System
PAPOLA	eABEC
NCRNA00171	eABEC; cABEC; ABEC; ElasticNet-Blood; ElasticNet-Nervous.System; ElasticNet-Prefrontal.Cortex
CCDC108	eABEC; cABEC
PCDHB2	eABEC; cABEC; ABEC
ZNF254	eABEC; cABEC; ABEC
PDE6B	eABEC; cABEC; ABEC; ElasticNet-Whole.Blood; ElasticNet-Prefrontal.Cortex
SDK1	eABEC; ABEC
COL8A1	eABEC
MIR548G	eABEC
NXN	eABEC; cABEC; ElasticNet-Whole.Blood
BCL9L	eABEC; cABEC
PITX1	eABEC
CBLN4	eABEC; ABEC
HOMER3	eABEC; cABEC
ACCN4	eABEC; cABEC; ElasticNet-Whole.Blood
CCND1	eABEC; CorticalClock; ElasticNet-Blood; ElasticNet-Whole.Blood
RINL	eABEC; cABEC; ElasticNet-Blood
ZNF20	eABEC; cABEC; ElasticNet-Blood; ElasticNet-Whole.Blood
ABLIM2	eABEC; cABEC; ABEC; ElasticNet-Blood; ElasticNet-Nervous.System
INS-IGF2	eABEC; cABEC
INS	eABEC; cABEC
PPP2R2B	eABEC; cABEC; ElasticNet-Blood; ElasticNet-Whole.Blood
YBX2	eABEC; cABEC; ABEC
PDE8A	eABEC; cABEC; ABEC
GNL1	eABEC; cABEC
PRR3	eABEC; cABEC
ACSF3	eABEC; cABEC; ElasticNet-Blood; ElasticNet-Whole.Blood
MAP9	eABEC; cABEC
RASL12	eABEC
MAB21L1	eABEC
MIR548F5	eABEC
NBEA	eABEC
FAM174B	eABEC; cABEC; ABEC
CHRNE	eABEC; cABEC; ABEC
BID	eABEC; cABEC
ENTPD5	eABEC; ABEC; ElasticNet-Blood; ElasticNet-Whole.Blood
C14orf45	eABEC; ABEC; ElasticNet-Blood; ElasticNet-Whole.Blood
GRM7	eABEC
FRMD3	eABEC
LRFN3	eABEC; cABEC; ElasticNet-Digestive.System; ElasticNet-Liver
SFPQ	eABEC; ElasticNet-Whole.Blood
BMPER	eABEC
PTPRN	eABEC; cABEC; ABEC; ElasticNet-Whole.Blood
KDM4D	eABEC; cABEC
CWC15	eABEC; cABEC
LHX9	eABEC; ElasticNet-Blood; ElasticNet-Nervous.System; ElasticNet-Whole.Blood
CDAN1	eABEC; cABEC
DEF8	eABEC; cABEC; ElasticNet-Blood; ElasticNet-Whole.Blood
RILP	eABEC; cABEC
HSF4	eABEC; CorticalClock; ElasticNet-Prefrontal.Cortex
TNFRSF25	eABEC
RAB37	eABEC; ElasticNet-Whole.Blood
RAD21L1	eABEC; ElasticNet-Blood
CRLF1	eABEC; cABEC
C5orf39	eABEC; cABEC; CorticalClock
BCL11B	eABEC; ABEC; ElasticNet-Prefrontal.Cortex
OSBP	eABEC; cABEC
ATRN	eABEC
CPZ	eABEC; cABEC; ElasticNet-Liver
SPNS1	eABEC
FGF3	eABEC
PDLIM4	eABEC; cABEC
MMP24	eABEC; cABEC
SSTR3	eABEC; cABEC
NFIA	eABEC; ElasticNet-Blood; ElasticNet-Whole.Blood
ADARB2	eABEC
ZXDC	eABEC; cABEC; CorticalClock
PPM1B	eABEC; cABEC
PAPOLB	eABEC; cABEC
RADIL	eABEC; cABEC; ABEC; ElasticNet-Nervous.System
FAM172A	eABEC; cABEC; ABEC
MIR2277	eABEC; cABEC; ABEC
ANKRD52	eABEC
DEPDC6	eABEC; cABEC
C2orf63	eABEC; cABEC
KCTD1	eABEC
KCNQ1DN	eABEC; cABEC; ABEC
KLHL26	eABEC; cABEC; ElasticNet-Prefrontal.Cortex
JAZF1	eABEC; cABEC
PARP10	eABEC; cABEC; ABEC
MOXD2	eABEC; cABEC
ZDHHC24	eABEC; cABEC
EHMT1	eABEC; cABEC; ElasticNet-Whole.Blood
C9orf37	eABEC; cABEC
ALKBH6	eABEC; cABEC
MKX	eABEC; cABEC
ABR	eABEC; cABEC; ABEC; CorticalClock; ElasticNet-Whole.Blood
SIGLEC15	eABEC; cABEC; ABEC
DMTF1	eABEC; cABEC
SPOCK3	eABEC; cABEC
LSR	eABEC
KIRREL3	eABEC; cABEC; ABEC
VARS2	eABEC; cABEC; ABEC; ElasticNet-Blood; ElasticNet-Whole.Blood
FRMPD2	eABEC
INTS1	eABEC; cABEC; ElasticNet-Blood; ElasticNet-Whole.Blood
NEUROG3	eABEC; cABEC
CD9	eABEC; cABEC; ABEC
C13orf38	eABEC; cABEC
NOTCH4	eABEC; cABEC; ABEC; ElasticNet-Blood; ElasticNet-Nervous.System; ElasticNet-Whole.Blood; ElasticNet-Prefrontal.Cortex
MIR663	eABEC; cABEC
WRNIP1	eABEC; cABEC
C20orf30	eABEC; cABEC
PSMD1	eABEC; cABEC; ABEC
HTR2B	eABEC; cABEC; ABEC
GRM1	eABEC; cABEC; ElasticNet-Blood; ElasticNet-Whole.Blood
CYP2F1	eABEC; cABEC
LIX1	eABEC
MTNR1A	eABEC
INO80E	eABEC; cABEC
HIRIP3	eABEC; cABEC
ZIC1	eABEC; cABEC; ElasticNet-Blood; ElasticNet-Digestive.System; ElasticNet-Whole.Blood; ElasticNet-Liver
CLUL1	eABEC; cABEC
NAV2	eABEC; cABEC; ABEC; CorticalClock
LOC100126784	eABEC; cABEC; ABEC
EZR	eABEC; cABEC
LGR4	eABEC; cABEC
MLLT4	eABEC; cABEC
LTB4R2	eABEC; cABEC
CIDEB	eABEC; cABEC
LTB4R	eABEC; cABEC; ElasticNet-Digestive.System; ElasticNet-Liver
HHIPL1	eABEC; cABEC; ABEC
STOX2	eABEC; cABEC
WNT2B	eABEC; cABEC; ElasticNet-Nervous.System; ElasticNet-Whole.Blood
LRRC15	eABEC
IGF2BP1	eABEC; cABEC; ABEC; ElasticNet-Blood; ElasticNet-Digestive.System; ElasticNet-Whole.Blood; ElasticNet-Liver
SIX4	eABEC; cABEC
LCLAT1	eABEC; cABEC
GPR20	eABEC; cABEC; ABEC
WDR51B	eABEC; cABEC
GALNT4	eABEC; cABEC
SLC22A3	eABEC; cABEC
MSLN	eABEC; cABEC; ElasticNet-Whole.Blood
CDC42EP1	eABEC
SV2C	eABEC; cABEC
CASKIN1	eABEC; cABEC
RBL2	eABEC
CYP46A1	eABEC; cABEC
ENPP6	eABEC; cABEC
TAGAP	eABEC; cABEC; ElasticNet-Nervous.System
TBX18	eABEC; ElasticNet-Prefrontal.Cortex
C4orf50	eABEC
C12orf47	eABEC
MAPKAPK5	eABEC
NLRP14	eABEC; cABEC
ZNF214	eABEC; cABEC
ZNF181	eABEC
CAPSL	eABEC
BMP6	eABEC
NELF	eABEC; cABEC
ANO3	eABEC
PRKCZ	eABEC; cABEC; ElasticNet-Whole.Blood
POLH	eABEC; cABEC; ElasticNet-Digestive.System; ElasticNet-Liver
XPO5	eABEC; cABEC; ElasticNet-Digestive.System; ElasticNet-Liver
C6orf57	eABEC; CorticalClock
MYOM2	eABEC; cABEC
SCYL1	eABEC; cABEC
MOSC2	eABEC; cABEC
LOC100130987	eABEC; cABEC; ABEC; MEAT; ElasticNet-Digestive.System
NAPEPLD	eABEC; ABEC; ElasticNet-Nervous.System
PERP	eABEC; cABEC; ElasticNet-Blood; ElasticNet-Whole.Blood
TMX1	eABEC; cABEC
CCDC104	eABEC; cABEC
BMPR1A	eABEC; cABEC
LOC645323	eABEC; cABEC
IPO11	eABEC; cABEC
ARNTL	eABEC; cABEC
DNMT3A	eABEC; cABEC; ElasticNet-Blood; ElasticNet-Nervous.System; ElasticNet-Prefrontal.Cortex
SOBP	eABEC; ABEC; ElasticNet-Blood
ZNF354C	eABEC; cABEC
ZDHHC18	eABEC; cABEC; ABEC; ElasticNet-Blood; ElasticNet-Whole.Blood
TPTE	eABEC
BAI3	eABEC; cABEC; ElasticNet-Whole.Blood
C14orf43	eABEC; cABEC; ElasticNet-Prefrontal.Cortex
SPEF2	eABEC; cABEC
TNNC2	eABEC; ElasticNet-Blood
PHYHIP	eABEC; cABEC; CorticalClock
AKAP9	eABEC; cABEC
TSC2	eABEC; cABEC
RPUSD1	eABEC; cABEC
VARS	eABEC; cABEC
F2	eABEC
TMEM87B	eABEC; cABEC
EIF4G3	eABEC; cABEC
C13orf16	eABEC; cABEC
SELV	eABEC
DCN	eABEC; cABEC
CDH13	eABEC; cABEC
DLL3	eABEC; cABEC
AQP2	eABEC; cABEC
CENPV	eABEC; cABEC
CTRB1	eABEC; cABEC; ABEC
PSKH1	eABEC
MAGI1	eABEC; cABEC; ABEC; CorticalClock; ElasticNet-Blood; ElasticNet-Nervous.System; ElasticNet-Prefrontal.Cortex
CTNNA2	eABEC
ANKDD1A	eABEC; ElasticNet-Blood
FHAD1	eABEC
ESPN	eABEC; cABEC
TMEM22	eABEC
PON3	eABEC; cABEC; ElasticNet-Blood; ElasticNet-Whole.Blood
ADRB3	eABEC
DLEU7	eABEC; cABEC; ElasticNet-Blood; ElasticNet-Whole.Blood
NCKAP5	eABEC; cABEC
COPA	eABEC; cABEC; ElasticNet-Nervous.System; ElasticNet-Prefrontal.Cortex
NCSTN	eABEC; cABEC
ONECUT3	eABEC
HLA-C	eABEC; cABEC; CorticalClock
TTC14	eABEC; cABEC
ATP2B2	eABEC; cABEC; ABEC
BAIAP2L2	eABEC; cABEC
TOMM20L	eABEC; cABEC
CCDC52	eABEC
PLXNA2	eABEC; cABEC
PIP5K1C	eABEC; cABEC; ABEC; ElasticNet-Nervous.System
STAB2	eABEC; cABEC
KIAA1549	eABEC; cABEC
HMHB1	eABEC; cABEC
CLIC6	eABEC; cABEC; ElasticNet-Blood; ElasticNet-Whole.Blood
AFAP1L2	eABEC; cABEC
CCDC140	eABEC; cABEC; CorticalClock
CCK	eABEC; cABEC; ElasticNet-Blood
GPR116	eABEC
MDC1	eABEC
PDZD8	eABEC; ElasticNet-Nervous.System; ElasticNet-Prefrontal.Cortex
OR11H6	eABEC; cABEC
RNF212	eABEC
PFKP	eABEC; cABEC
UCN3	eABEC
TRPC4AP	eABEC; cABEC
TRIM14	eABEC
SEMA4C	eABEC; cABEC; ElasticNet-Blood; ElasticNet-Whole.Blood
SPINLW1	eABEC; cABEC
ERRFI1	eABEC
SLC37A2	eABEC; cABEC
SPINT1	eABEC; ABEC; ElasticNet-Prefrontal.Cortex
NRP2	eABEC
STOML1	eABEC; ElasticNet-Nervous.System
GLRA1	eABEC; cABEC; CorticalClock; ElasticNet-Digestive.System; ElasticNet-Liver; ElasticNet-Prefrontal.Cortex
PIK3CD	eABEC; cABEC; ElasticNet-Whole.Blood
EBF3	eABEC; cABEC; ElasticNet-Nervous.System; ElasticNet-Prefrontal.Cortex
HYAL2	eABEC
SHANK2	eABEC; ElasticNet-Whole.Blood; ElasticNet-Prefrontal.Cortex
TTYH2	eABEC; cABEC
TGFBR2	eABEC
BMP1	eABEC; cABEC; ABEC; ElasticNet-Nervous.System
SFTPC	eABEC; cABEC; ElasticNet-Nervous.System
TOM1L2	eABEC; cABEC; ABEC; CorticalClock
LRRC48	eABEC; cABEC; ABEC; ElasticNet-Whole.Blood
TMC4	eABEC
RUSC1	eABEC; cABEC; ABEC
C1orf104	eABEC; cABEC; ABEC
FGF14	eABEC; cABEC
BTBD2	eABEC; cABEC; MEAT
GAL	eABEC
GALNT9	eABEC; cABEC; ElasticNet-Blood
LOC100130238	eABEC; cABEC
C7orf70	eABEC
GPR153	eABEC; cABEC; ElasticNet-Prefrontal.Cortex
NDUFA10	eABEC; cABEC
SLC38A9	eABEC
PIK3R5	eABEC
IGFBP3	eABEC; cABEC; ElasticNet-Blood; ElasticNet-Nervous.System
PER2	eABEC; cABEC; ElasticNet-Blood
TTLL13	eABEC; cABEC
SLC24A6	eABEC; cABEC; ABEC
DIRC3	eABEC; ABEC
NPFFR2	eABEC; cABEC
LOC284688	eABEC
MRGPRX2	eABEC
B4GALT7	eABEC
NCRNA00162	eABEC; cABEC
GALNT3	eABEC; cABEC
NIPA2	eABEC; ElasticNet-Blood; ElasticNet-Whole.Blood
RNF168	eABEC
ANAPC10	eABEC; cABEC
ABCE1	eABEC; cABEC
TOP1P2	eABEC; cABEC
PIWIL3	eABEC; cABEC
AKAP8L	eABEC; cABEC
RPRML	eABEC; cABEC
LOC642597	eABEC; cABEC
NTM	eABEC; cABEC
DMRT2	eABEC; cABEC
SARDH	eABEC; cABEC; ABEC
LRRC2	eABEC; cABEC; ElasticNet-Whole.Blood
MADCAM1	eABEC; cABEC
SHH	eABEC; cABEC; ABEC
CASP8AP2	eABEC; cABEC
RIMBP2	eABEC; cABEC; ElasticNet-Nervous.System
TDRD5	eABEC; cABEC
PTEN	eABEC
KILLIN	eABEC
KDM4C	eABEC; cABEC
RSBN1	eABEC; MEAT
ATP10A	eABEC; cABEC; ABEC; ElasticNet-Blood; ElasticNet-Whole.Blood
SRRM4	eABEC; ABEC; ElasticNet-Blood; ElasticNet-Whole.Blood
ZNF644	eABEC; cABEC
AKT1	eABEC; cABEC
UBQLN1	eABEC; cABEC
NOTCH1	eABEC; cABEC
APOB48R	eABEC; cABEC
FAM110C	eABEC; cABEC
HRAS	eABEC
ITGB1	eABEC; cABEC; ABEC
LOC285796	eABEC; ElasticNet-Liver
ZNHIT3	eABEC; cABEC
ERP27	eABEC; cABEC; ABEC
DYSF	eABEC; cABEC
ATG5	eABEC; cABEC
FNBP4	eABEC; cABEC
FAM110A	eABEC; cABEC
BIRC7	eABEC; ElasticNet-Blood; ElasticNet-Whole.Blood
PAK1	eABEC
PAX7	eABEC; cABEC; ElasticNet-Nervous.System
STX6	eABEC; cABEC
STARD13	eABEC; cABEC
APOB	eABEC; cABEC
KCNQ2	eABEC
UGT1A5	eABEC; cABEC
UGT1A6	eABEC; cABEC
UGT1A10	eABEC; cABEC
UGT1A9	eABEC; cABEC
UGT1A7	eABEC; cABEC
UGT1A8	eABEC; cABEC
REPIN1	eABEC
FAM84B	eABEC; ElasticNet-Nervous.System
LOC255512	eABEC; cABEC
TOLLIP	eABEC; cABEC; ElasticNet-Whole.Blood
MRPS36	eABEC; cABEC
PLXDC2	eABEC; cABEC
ZNF233	eABEC; cABEC
AFAP1	eABEC; ABEC
MEG8	eABEC
FABP5	eABEC; cABEC
FLJ40504	eABEC; cABEC
EMX2OS	eABEC; MEAT
SLC5A8	eABEC
PRKAR2A	eABEC
HCCA2	eABEC; cABEC
LOC402778	eABEC
GCK	eABEC; cABEC; CorticalClock
LRPAP1	eABEC; cABEC
NPPC	eABEC; cABEC
CREB5	eABEC; cABEC
GPR4	eABEC
NCRNA00200	eABEC; ElasticNet-Nervous.System
RAB11FIP3	eABEC; cABEC; ElasticNet-Nervous.System
HSF1	eABEC; cABEC
MAGI3	eABEC
CDK4	eABEC
GATA4	eABEC; cABEC; ElasticNet-Blood; ElasticNet-Nervous.System; ElasticNet-Whole.Blood; ElasticNet-Prefrontal.Cortex
LPIN2	eABEC; cABEC; ElasticNet-Blood; ElasticNet-Whole.Blood
DLX6AS	eABEC; cABEC; ABEC; ElasticNet-Nervous.System
GPRC5C	eABEC; cABEC; ABEC
ZKSCAN5	eABEC
TLX1NB	eABEC
C3orf25	eABEC
PRTG	eABEC; cABEC
PCDHA2	eABEC; cABEC
PCDHA1	eABEC; cABEC; ElasticNet-Nervous.System
PCDHA5	eABEC; cABEC
PCDHA3	eABEC; cABEC
PCDHA4	eABEC; cABEC
C10orf82	eABEC; cABEC
CHST13	eABEC
2009-09-01	eABEC; cABEC; ElasticNet-Blood; ElasticNet-Whole.Blood
HBQ1	eABEC; cABEC
MAN2B1	eABEC; cABEC; ElasticNet-Blood; ElasticNet-Nervous.System; ElasticNet-Whole.Blood
C19orf57	eABEC; cABEC
CC2D1A	eABEC; cABEC
NAF1	eABEC; cABEC
VIPR2	eABEC; cABEC
NTRK3	eABEC
RNF130	eABEC; cABEC
MST1R	eABEC; cABEC
FAM63A	eABEC; ABEC
SERINC2	eABEC; cABEC; CorticalClock; ElasticNet-Blood
MGC45800	eABEC; cABEC; ElasticNet-Nervous.System
BARHL2	eABEC; cABEC; MEAT; ElasticNet-Blood; ElasticNet-Prefrontal.Cortex
DEFB132	eABEC
DPYSL3	eABEC; cABEC
TRIM72	eABEC; cABEC; ABEC
PYDC1	eABEC; cABEC; ABEC
CAV1	eABEC
USP6NL	eABEC; cABEC
LOC388796	eABEC; cABEC; ElasticNet-Prefrontal.Cortex
SNORA71D	eABEC; cABEC; ElasticNet-Prefrontal.Cortex
CC2D2A	eABEC
TTLL1	eABEC; cABEC
FAM107B	eABEC; cABEC; ElasticNet-Whole.Blood
PRUNE2	eABEC; cABEC; ElasticNet-Blood; ElasticNet-Whole.Blood
CHAD	eABEC; ABEC
ACSF2	eABEC; ABEC
NCAPG2	eABEC; cABEC
MT1IP	eABEC; cABEC
ASIP	eABEC; cABEC
TMPRSS2	eABEC; ElasticNet-Blood
ADORA1	eABEC
C3orf50	eABEC; ABEC
ID3	eABEC
KCNK13	eABEC; cABEC; ElasticNet-Prefrontal.Cortex
MSI1	eABEC
MAPT	eABEC; cABEC
LOC100130148	eABEC
LOC100128977	eABEC
SORBS3	eABEC; cABEC; ElasticNet-Whole.Blood
NEUROD1	eABEC; ElasticNet-Digestive.System; ElasticNet-Liver
PCDH1	eABEC; cABEC
FAM155A	eABEC; cABEC
BBS7	eABEC
SLC16A9	eABEC; cABEC
JAG2	eABEC; cABEC
LOC619207	eABEC; ElasticNet-Whole.Blood
GABRB1	eABEC
CYB5R1	eABEC; cABEC
ILDR1	eABEC; cABEC; ABEC
ZNF354A	eABEC; cABEC; ABEC
HOXD11	eABEC
VWDE	eABEC
STK3	eABEC; cABEC
ENKUR	eABEC; cABEC
THNSL1	eABEC; cABEC
HNRNPH1	eABEC
MOGAT1	eABEC
HS6ST1	eABEC; cABEC; ElasticNet-Nervous.System
DUSP5P	eABEC
IGF2BP3	eABEC; cABEC; ElasticNet-Whole.Blood
MS4A15	eABEC; cABEC
FAM38B	eABEC; cABEC
C17orf107	eABEC; cABEC
RAB40B	eABEC; cABEC; ElasticNet-Nervous.System
ANP32A	eABEC; cABEC
PRSS12	eABEC
PBK	eABEC; cABEC
NUP214	eABEC; cABEC; ElasticNet-Prefrontal.Cortex
MIR208B	eABEC
MYH7	eABEC
KCNC3	eABEC; MEAT
CARKD	eABEC; cABEC
FLJ22536	eABEC; cABEC; ElasticNet-Blood
PCDHB5	eABEC; cABEC
TTBK2	eABEC; cABEC
HLA-DMA	eABEC
ALDH1L1	eABEC
FN3K	eABEC
RAB7A	eABEC; cABEC; ABEC
TDH	eABEC; cABEC; ABEC; ElasticNet-Whole.Blood
JAGN1	eABEC; cABEC
CHD5	eABEC; cABEC; ElasticNet-Blood
ZNF552	eABEC
MREG	eABEC; cABEC; MEAT
SLC22A18AS	eABEC; cABEC; ABEC
SLC22A18	eABEC; cABEC; ABEC
FAM171A2	eABEC
CHGB	eABEC; MEAT
MCM2	eABEC
SQSTM1	eABEC; cABEC
FARP1	eABEC; cABEC; ElasticNet-Digestive.System
SLC8A2	eABEC; cABEC
C6orf124	eABEC; cABEC
ASCL2	eABEC; cABEC; ElasticNet-Nervous.System
CBX4	eABEC; cABEC; ABEC
FRMD6	eABEC; cABEC; ABEC
ADRA1A	eABEC; cABEC; MEAT
HOXA6	eABEC
PLBD1	eABEC; cABEC
DNAJC4	eABEC; cABEC; ABEC
NINJ2	eABEC; cABEC
API5	eABEC; cABEC
CA4	eABEC
STT3B	eABEC; ABEC
EPN2	eABEC
SYCP2L	eABEC; cABEC; ElasticNet-Whole.Blood
MYBPC1	eABEC
RASGRF2	eABEC; cABEC
ADCK2	eABEC; cABEC; ElasticNet-Blood; ElasticNet-Whole.Blood
[truncated: 3,375 more rows]
