# Supplementary material for: Where are we in the implementation of tissue-specific epigenetic clocks?
Source: Front Bioinform. 2024 Mar 4;4:1306244. doi: 10.3389/fbinf.2024.1306244 (PMC10944965; doi:10.3389/fbinf.2024.1306244)
Supplement: Supplementary file 6 [file Table6.XLSX]

## Sheet: ModelCoef_Score_VS_logNumSample
Score	Tissue	Sex	Penalty	Estimate	P-value	Set	Adj.P-value
AdjustedR2	Blood	M	ridge	-0.180568	3.98e-18	train	2.81e-16
AdjustedR2	Blood	M	lasso	-0.216691	2.28e-13	train	1.32e-11
AdjustedR2	Blood	M	elnet	-0.262357	8.49e-19	train	6.4e-17
AdjustedR2	Whole.Blood	M	ridge	-0.150809	2.69e-13	train	1.54e-11
AdjustedR2	Whole.Blood	M	lasso	-0.214817	9.82e-11	train	4.96e-09
AdjustedR2	Whole.Blood	M	elnet	-0.148023	1.34e-05	train	0.000425
AdjustedR2	Digestive.System	M	ridge	-0.51016	0.116	train	1
AdjustedR2	Digestive.System	M	lasso	-0.975387	0.00029	train	0.00759
AdjustedR2	Digestive.System	M	elnet	-0.918894	0.000397	train	0.00971
AdjustedR2	Liver	M	ridge	-0.809109	0.00203	train	0.0415
AdjustedR2	Liver	M	lasso	-0.958648	0.000404	train	0.00983
AdjustedR2	Liver	M	elnet	-0.954141	0.000553	train	0.0129
AdjustedR2	Nervous.System	M	ridge	-0.055741	0.0372	train	0.537
AdjustedR2	Nervous.System	M	lasso	-0.013134	0.763	train	1
AdjustedR2	Nervous.System	M	elnet	-0.018398	0.643	train	1
AdjustedR2	Prefrontal.Cortex	M	ridge	-0.100884	0.0274	train	0.417
AdjustedR2	Prefrontal.Cortex	M	lasso	-0.099125	0.106	train	1
AdjustedR2	Prefrontal.Cortex	M	elnet	0.135496	0.0509	train	0.69
AdjustedR2	Blood	M	ridge	-0.194711	1.57e-34	test	2.68e-32
AdjustedR2	Blood	M	lasso	-0.237213	6.9e-18	test	4.73e-16
AdjustedR2	Blood	M	elnet	-0.267377	1.37e-23	test	1.27e-21
AdjustedR2	Whole.Blood	M	ridge	-0.159213	1.46e-19	test	1.14e-17
AdjustedR2	Whole.Blood	M	lasso	-0.192349	2.94e-11	test	1.54e-09
AdjustedR2	Whole.Blood	M	elnet	-0.198224	2.33e-11	test	1.25e-09
AdjustedR2	Digestive.System	M	ridge	0.049014	0.921	test	1
AdjustedR2	Digestive.System	M	lasso	-0.554544	0.119	test	1
AdjustedR2	Digestive.System	M	elnet	-0.905945	0.000391	test	0.0096
AdjustedR2	Liver	M	ridge	-0.660946	0.103	test	1
AdjustedR2	Liver	M	lasso	-0.637426	0.121	test	1
AdjustedR2	Liver	M	elnet	-0.895724	0.0365	test	0.531
AdjustedR2	Nervous.System	M	ridge	-0.071804	0.000998	test	0.0218
AdjustedR2	Nervous.System	M	lasso	-0.007515	0.846	test	1
AdjustedR2	Nervous.System	M	elnet	-0.024491	0.505	test	1
AdjustedR2	Prefrontal.Cortex	M	ridge	-0.09258	0.0205	test	0.331
AdjustedR2	Prefrontal.Cortex	M	lasso	-0.087879	0.0322	test	0.478
AdjustedR2	Prefrontal.Cortex	M	elnet	-0.004326	0.947	test	1
AdjustedR2	Blood	M	ridge	-0.011145	0.604	valid	1
AdjustedR2	Blood	M	lasso	0.005172	0.754	valid	1
AdjustedR2	Blood	M	elnet	-0.008	0.61	valid	1
AdjustedR2	Whole.Blood	M	ridge	-0.003313	0.863	valid	1
AdjustedR2	Whole.Blood	M	lasso	-0.029944	0.055	valid	0.731
AdjustedR2	Whole.Blood	M	elnet	-0.024503	0.106	valid	1
AdjustedR2	Digestive.System	M	ridge	0.135859	0.319	valid	1
AdjustedR2	Digestive.System	M	lasso	-0.10814	0.696	valid	1
AdjustedR2	Digestive.System	M	elnet	0.301692	0.28	valid	1
AdjustedR2	Liver	M	ridge	0.471738	0.306	valid	1
AdjustedR2	Liver	M	lasso	0.483579	0.295	valid	1
AdjustedR2	Liver	M	elnet	0.415775	0.368	valid	1
AdjustedR2	Nervous.System	M	ridge	-0.008694	0.825	valid	1
AdjustedR2	Nervous.System	M	lasso	0.047845	0.251	valid	1
AdjustedR2	Nervous.System	M	elnet	-0.026524	0.53	valid	1
AdjustedR2	Prefrontal.Cortex	M	ridge	0.047539	0.361	valid	1
AdjustedR2	Prefrontal.Cortex	M	lasso	0.055839	0.345	valid	1
AdjustedR2	Prefrontal.Cortex	M	elnet	-0.018696	0.677	valid	1
AdjustedR2	Blood	F	ridge	-0.07005	0.000281	train	0.00741
AdjustedR2	Blood	F	lasso	-0.055559	0.046	train	0.642
AdjustedR2	Blood	F	elnet	-0.005813	0.83	train	1
AdjustedR2	Whole.Blood	F	ridge	-0.068444	0.000954	train	0.021
AdjustedR2	Whole.Blood	F	lasso	-0.019554	0.534	train	1
AdjustedR2	Whole.Blood	F	elnet	-0.045476	0.112	train	1
AdjustedR2	Digestive.System	F	ridge	-0.805437	0.00172	train	0.0361
AdjustedR2	Digestive.System	F	lasso	-0.940396	7.65e-06	train	0.000254
AdjustedR2	Digestive.System	F	elnet	-1.03165	4.35e-07	train	1.65e-05
AdjustedR2	Liver	F	ridge	-0.70916	0.00491	train	0.0954
AdjustedR2	Liver	F	lasso	-0.928965	0.000811	train	0.0181
AdjustedR2	Liver	F	elnet	-0.926116	1.28e-05	train	0.000409
AdjustedR2	Nervous.System	F	ridge	-0.430373	1.93e-44	train	5.35e-42
AdjustedR2	Nervous.System	F	lasso	-0.336776	4.78e-15	train	2.95e-13
AdjustedR2	Nervous.System	F	elnet	-0.416734	1.11e-22	train	9.84e-21
AdjustedR2	Prefrontal.Cortex	F	ridge	-0.329511	1.82e-05	train	0.000567
AdjustedR2	Prefrontal.Cortex	F	lasso	-0.549353	7.49e-09	train	3.3e-07
AdjustedR2	Prefrontal.Cortex	F	elnet	-0.535712	2e-06	train	6.84e-05
AdjustedR2	Blood	F	ridge	-0.044056	0.00357	test	0.0721
AdjustedR2	Blood	F	lasso	-0.059667	0.0266	test	0.408
AdjustedR2	Blood	F	elnet	-0.026086	0.326	test	1
AdjustedR2	Whole.Blood	F	ridge	-0.060427	0.000247	test	0.00655
AdjustedR2	Whole.Blood	F	lasso	-0.050376	0.0822	test	1
AdjustedR2	Whole.Blood	F	elnet	-0.045782	0.0837	test	1
AdjustedR2	Digestive.System	F	ridge	-1.1519	0.00108	test	0.0232
AdjustedR2	Digestive.System	F	lasso	0.126657	0.787	test	1
AdjustedR2	Digestive.System	F	elnet	-0.981896	0.00578	test	0.11
AdjustedR2	Liver	F	ridge	-0.941625	0.124	test	1
AdjustedR2	Liver	F	lasso	-0.9656	0.01	test	0.178
AdjustedR2	Liver	F	elnet	-0.890075	0.0421	test	0.595
AdjustedR2	Nervous.System	F	ridge	-0.469872	1.36e-63	test	1.01e-60
AdjustedR2	Nervous.System	F	lasso	-0.45382	1.41e-32	test	2.02e-30
AdjustedR2	Nervous.System	F	elnet	-0.48575	7.03e-36	test	1.36e-33
AdjustedR2	Prefrontal.Cortex	F	ridge	-0.384255	1.35e-06	test	4.79e-05
AdjustedR2	Prefrontal.Cortex	F	lasso	-0.478972	3e-07	test	1.17e-05
AdjustedR2	Prefrontal.Cortex	F	elnet	-0.654194	2.7e-12	test	1.48e-10
AdjustedR2	Blood	F	ridge	-0.014123	0.407	valid	1
AdjustedR2	Blood	F	lasso	-0.018908	0.201	valid	1
AdjustedR2	Blood	F	elnet	0.007905	0.574	valid	1
AdjustedR2	Whole.Blood	F	ridge	-0.03908	0.0674	valid	0.864
AdjustedR2	Whole.Blood	F	lasso	-0.005209	0.731	valid	1
AdjustedR2	Whole.Blood	F	elnet	-0.00672	0.607	valid	1
AdjustedR2	Digestive.System	F	ridge	-0.001698	0.996	valid	1
AdjustedR2	Digestive.System	F	lasso	-0.512499	0.0839	valid	1
AdjustedR2	Digestive.System	F	elnet	-0.432544	0.208	valid	1
AdjustedR2	Liver	F	ridge	-0.473507	0.158	valid	1
AdjustedR2	Liver	F	lasso	-0.188958	0.554	valid	1
AdjustedR2	Liver	F	elnet	-0.571232	0.0759	valid	0.962
AdjustedR2	Nervous.System	F	ridge	-0.223662	4.45e-05	valid	0.00132
AdjustedR2	Nervous.System	F	lasso	0.010239	0.838	valid	1
AdjustedR2	Nervous.System	F	elnet	-0.035287	0.473	valid	1
AdjustedR2	Prefrontal.Cortex	F	ridge	-0.050235	0.701	valid	1
AdjustedR2	Prefrontal.Cortex	F	lasso	-0.204797	0.0908	valid	1
AdjustedR2	Prefrontal.Cortex	F	elnet	-0.007727	0.941	valid	1
RMSE	Blood	M	ridge	0.110224	1.71e-06	train	6.03e-05
RMSE	Blood	M	lasso	0.270515	4.89e-22	train	4.19e-20
RMSE	Blood	M	elnet	0.307984	9.39e-27	train	1.07e-24
RMSE	Whole.Blood	M	ridge	0.119306	1.19e-06	train	4.29e-05
RMSE	Whole.Blood	M	lasso	0.292297	1.06e-25	train	1.12e-23
RMSE	Whole.Blood	M	elnet	0.243062	2.3e-16	train	1.48e-14
RMSE	Digestive.System	M	ridge	0.41397	0.224	train	1
RMSE	Digestive.System	M	lasso	0.926601	0.000621	train	0.0144
RMSE	Digestive.System	M	elnet	0.642305	0.033	train	0.489
RMSE	Liver	M	ridge	0.702924	0.0246	train	0.385
RMSE	Liver	M	lasso	0.683229	0.0413	train	0.587
RMSE	Liver	M	elnet	0.961453	0.000755	train	0.0172
RMSE	Nervous.System	M	ridge	0.0829	0.028	train	0.423
RMSE	Nervous.System	M	lasso	0.044026	0.305	train	1
RMSE	Nervous.System	M	elnet	0.065371	0.161	train	1
RMSE	Prefrontal.Cortex	M	ridge	0.121552	0.0482	train	0.662
RMSE	Prefrontal.Cortex	M	lasso	0.144214	0.0203	train	0.33
RMSE	Prefrontal.Cortex	M	elnet	-0.102082	0.152	train	1
RMSE	Blood	M	ridge	0.093748	1.86e-05	test	0.000574
RMSE	Blood	M	lasso	0.276156	1.31e-35	test	2.43e-33
RMSE	Blood	M	elnet	0.308618	1.52e-44	test	4.51e-42
RMSE	Whole.Blood	M	ridge	0.082379	0.000221	test	0.00592
RMSE	Whole.Blood	M	lasso	0.236359	6.08e-27	test	7.11e-25
RMSE	Whole.Blood	M	elnet	0.249836	1.61e-26	test	1.79e-24
RMSE	Digestive.System	M	ridge	-0.091533	0.868	test	1
RMSE	Digestive.System	M	lasso	0.528722	0.0633	test	0.822
RMSE	Digestive.System	M	elnet	0.509832	0.247	test	1
RMSE	Liver	M	ridge	0.685308	0.043	test	0.606
RMSE	Liver	M	lasso	0.582978	0.217	test	1
RMSE	Liver	M	elnet	1.07372	0.0113	test	0.2
RMSE	Nervous.System	M	ridge	0.108251	0.00628	test	0.119
RMSE	Nervous.System	M	lasso	0.081139	0.0239	test	0.376
RMSE	Nervous.System	M	elnet	0.081009	0.072	test	0.915
RMSE	Prefrontal.Cortex	M	ridge	0.163524	0.0087	test	0.159
RMSE	Prefrontal.Cortex	M	lasso	0.138512	0.00781	test	0.145
RMSE	Prefrontal.Cortex	M	elnet	0.104003	0.134	test	1
RMSE	Blood	M	ridge	-0.053709	0.0125	valid	0.217
RMSE	Blood	M	lasso	0.01071	0.585	valid	1
RMSE	Blood	M	elnet	0.045693	0.0114	valid	0.201
RMSE	Whole.Blood	M	ridge	-0.024897	0.414	valid	1
RMSE	Whole.Blood	M	lasso	0.035063	0.136	valid	1
RMSE	Whole.Blood	M	elnet	0.043197	0.0496	valid	0.677
RMSE	Digestive.System	M	ridge	0.357252	0.463	valid	1
RMSE	Digestive.System	M	lasso	0.852043	0.022	valid	0.35
RMSE	Digestive.System	M	elnet	0.647296	0.0797	valid	1
RMSE	Liver	M	ridge	0.709361	NaN	valid	NaN
RMSE	Liver	M	lasso	0.937731	NaN	valid	NaN
RMSE	Liver	M	elnet	-2.07968	NaN	valid	NaN
RMSE	Nervous.System	M	ridge	0.020568	0.626	valid	1
RMSE	Nervous.System	M	lasso	0.040571	0.188	valid	1
RMSE	Nervous.System	M	elnet	0.045303	0.162	valid	1
RMSE	Prefrontal.Cortex	M	ridge	-0.064086	0.338	valid	1
RMSE	Prefrontal.Cortex	M	lasso	0.019157	0.598	valid	1
RMSE	Prefrontal.Cortex	M	elnet	-0.034843	0.17	valid	1
RMSE	Blood	F	ridge	0.105428	1.87e-06	train	6.56e-05
RMSE	Blood	F	lasso	0.098687	0.000133	train	0.00369
RMSE	Blood	F	elnet	0.062681	0.00963	train	0.173
RMSE	Whole.Blood	F	ridge	0.087566	0.000134	train	0.00369
RMSE	Whole.Blood	F	lasso	0.087633	0.0019	train	0.0394
RMSE	Whole.Blood	F	elnet	0.087398	0.000322	train	0.00824
RMSE	Digestive.System	F	ridge	0.735475	0.00837	train	0.155
RMSE	Digestive.System	F	lasso	0.90595	0.000896	train	0.0198
RMSE	Digestive.System	F	elnet	1.0087	3.36e-05	train	0.00101
RMSE	Liver	F	ridge	0.709827	0.0133	train	0.229
RMSE	Liver	F	lasso	0.844019	0.00471	train	0.0923
RMSE	Liver	F	elnet	0.89128	0.000201	train	0.00545
RMSE	Nervous.System	F	ridge	0.474723	1.6e-38	train	3.74e-36
RMSE	Nervous.System	F	lasso	0.573811	3.87e-44	train	1.01e-41
RMSE	Nervous.System	F	elnet	0.637789	1.35e-53	train	6.66e-51
RMSE	Prefrontal.Cortex	F	ridge	0.359279	0.000199	train	0.00544
RMSE	Prefrontal.Cortex	F	lasso	0.632694	2.37e-10	train	1.16e-08
RMSE	Prefrontal.Cortex	F	elnet	0.647385	2.66e-08	train	1.15e-06
RMSE	Blood	F	ridge	0.084231	7.73e-05	test	0.00226
RMSE	Blood	F	lasso	0.13105	4.86e-10	test	2.3e-08
RMSE	Blood	F	elnet	0.100097	3.29e-08	test	1.38e-06
RMSE	Whole.Blood	F	ridge	0.073284	0.00076	test	0.0173
RMSE	Whole.Blood	F	lasso	0.116878	2.91e-08	test	1.23e-06
RMSE	Whole.Blood	F	elnet	0.106518	2.78e-08	test	1.19e-06
RMSE	Digestive.System	F	ridge	1.13618	0.0192	test	0.312
RMSE	Digestive.System	F	lasso	0.40293	0.318	test	1
RMSE	Digestive.System	F	elnet	0.977035	0.0207	test	0.334
RMSE	Liver	F	ridge	0.970853	0.0217	test	0.348
RMSE	Liver	F	lasso	0.971815	0.0154	test	0.258
RMSE	Liver	F	elnet	1.00506	0.0182	test	0.298
RMSE	Nervous.System	F	ridge	0.501175	4.28e-34	test	7.05e-32
RMSE	Nervous.System	F	lasso	0.659716	1.4e-62	test	8.88e-60
RMSE	Nervous.System	F	elnet	0.638084	1.76e-53	test	7.82e-51
RMSE	Prefrontal.Cortex	F	ridge	0.421285	0.000133	test	0.00369
RMSE	Prefrontal.Cortex	F	lasso	0.622423	5.26e-09	test	2.37e-07
RMSE	Prefrontal.Cortex	F	elnet	0.710427	6.69e-10	test	3.13e-08
RMSE	Blood	F	ridge	-0.00423	0.831	valid	1
RMSE	Blood	F	lasso	-0.014211	0.405	valid	1
RMSE	Blood	F	elnet	-0.021391	0.178	valid	1
RMSE	Whole.Blood	F	ridge	0.001545	0.95	valid	1
RMSE	Whole.Blood	F	lasso	0.001335	0.947	valid	1
RMSE	Whole.Blood	F	elnet	-0.032589	0.0817	valid	1
RMSE	Digestive.System	F	ridge	0.101567	0.637	valid	1
RMSE	Digestive.System	F	lasso	0.560427	0.00654	valid	0.123
RMSE	Digestive.System	F	elnet	0.201581	0.474	valid	1
RMSE	Liver	F	ridge	0.373622	0.116	valid	1
RMSE	Liver	F	lasso	0.24616	0.354	valid	1
RMSE	Liver	F	elnet	0.47586	0.0927	valid	1
RMSE	Nervous.System	F	ridge	0.039246	0.294	valid	1
RMSE	Nervous.System	F	lasso	0.00927	0.858	valid	1
RMSE	Nervous.System	F	elnet	0.029052	0.598	valid	1
RMSE	Prefrontal.Cortex	F	ridge	-0.145379	0.495	valid	1
RMSE	Prefrontal.Cortex	F	lasso	0.156019	0.258	valid	1
RMSE	Prefrontal.Cortex	F	elnet	0.10824	0.342	valid	1
