# Supplementary material for: Where are we in the implementation of tissue-specific epigenetic clocks?
Source: Front Bioinform. 2024 Mar 4;4:1306244. doi: 10.3389/fbinf.2024.1306244 (PMC10944965; doi:10.3389/fbinf.2024.1306244)
Supplement: Supplementary file 8 [file Table11.XLSX]

## Sheet: Mean_RMSE_valid_per_Tissue_Sex_
Tissue	RMSE_valid_mean_sd	NumSamples_train_mean_sd	Sex	Penalty
Blood	3.717 +/- 1.826	283.4 +/- 258.7	M	elnet
Whole.Blood	3.698 +/- 1.488	281.4 +/- 255.1	M	elnet
Digestive.System	4.071 +/- 0.715	28 +/- 8.5	M	elnet
Liver	5.657 +/- NA	26.8 +/- 8.7	M	elnet
Nervous.System	4.39 +/- 2.387	152.2 +/- 94.9	M	elnet
Prefrontal.Cortex	3.622 +/- 2.875	124.9 +/- 64.9	M	elnet
Blood	3.683 +/- 1.683	283.4 +/- 258.7	M	ridge
Whole.Blood	3.679 +/- 1.255	281.4 +/- 255.1	M	ridge
Digestive.System	4.668 +/- 0.928	28 +/- 8.5	M	ridge
Liver	4.037 +/- NA	26.8 +/- 8.7	M	ridge
Nervous.System	3.784 +/- 1.883	152.2 +/- 94.9	M	ridge
Prefrontal.Cortex	3.849 +/- 2.521	124.8 +/- 65	M	ridge
Blood	3.85 +/- 1.762	283.4 +/- 258.7	M	lasso
Whole.Blood	3.785 +/- 1.669	281.4 +/- 255.1	M	lasso
Digestive.System	4.253 +/- 0.048	28 +/- 8.5	M	lasso
Liver	4.523 +/- NA	26.8 +/- 8.7	M	lasso
Nervous.System	4.725 +/- 2.462	152.2 +/- 94.9	M	lasso
Prefrontal.Cortex	3.844 +/- 2.876	124.9 +/- 64.9	M	lasso
Blood	3.838 +/- 1.782	292.4 +/- 275.7	F	elnet
Whole.Blood	3.681 +/- 1.463	286.3 +/- 261.6	F	elnet
Digestive.System	4.269 +/- 1.405	27.4 +/- 3.8	F	elnet
Liver	4.535 +/- 1.138	27.4 +/- 3.8	F	elnet
Nervous.System	3.071 +/- 1.736	96.7 +/- 46.4	F	elnet
Prefrontal.Cortex	4.078 +/- 0.771	71.2 +/- 33.5	F	elnet
Blood	3.192 +/- 1.372	292.4 +/- 275.7	F	ridge
Whole.Blood	3.195 +/- 1.099	286.3 +/- 261.6	F	ridge
Digestive.System	3.173 +/- 0.884	27.4 +/- 3.8	F	ridge
Liver	3.044 +/- 0.834	27.4 +/- 3.8	F	ridge
Nervous.System	2.598 +/- 1.887	96.7 +/- 46.4	F	ridge
Prefrontal.Cortex	3.503 +/- 0.732	71.2 +/- 33.5	F	ridge
Blood	3.949 +/- 1.811	292.4 +/- 275.7	F	lasso
Whole.Blood	3.765 +/- 1.601	286.3 +/- 261.6	F	lasso
Digestive.System	5.491 +/- 3.855	27.4 +/- 3.8	F	lasso
Liver	4.436 +/- 1.529	27.4 +/- 3.8	F	lasso
Nervous.System	3.479 +/- 1.942	96.7 +/- 46.4	F	lasso
Prefrontal.Cortex	4.472 +/- 0.786	71.2 +/- 33.5	F	lasso
Blood	3.911 +/- 1.791	532 +/- 575.8	MandF	elnet
Whole.Blood	3.794 +/- 1.454	504.7 +/- 543.6	MandF	elnet
Digestive.System	5.768 +/- 4.455	45.7 +/- 19.2	MandF	elnet
Liver	6.889 +/- 6.405	44.9 +/- 18.5	MandF	elnet
Nervous.System	4.584 +/- 1.638	189 +/- 139.8	MandF	elnet
Prefrontal.Cortex	3.556 +/- 2.141	154.1 +/- 98.7	MandF	elnet
Blood	3.569 +/- 1.33	532 +/- 575.8	MandF	ridge
Whole.Blood	3.594 +/- 1.156	504.7 +/- 543.6	MandF	ridge
Digestive.System	5.518 +/- 3.933	45.7 +/- 19.2	MandF	ridge
Liver	5.127 +/- 2.665	44.9 +/- 18.5	MandF	ridge
Nervous.System	4.166 +/- 1.784	189 +/- 140	MandF	ridge
Prefrontal.Cortex	3.418 +/- 1.693	153.8 +/- 98.6	MandF	ridge
Blood	3.99 +/- 1.805	532 +/- 575.8	MandF	lasso
Whole.Blood	3.92 +/- 1.489	504.7 +/- 543.6	MandF	lasso
Digestive.System	8.845 +/- 6.344	45.7 +/- 19.2	MandF	lasso
Liver	7.281 +/- 4.964	44.9 +/- 18.5	MandF	lasso
Nervous.System	4.788 +/- 1.969	189 +/- 139.8	MandF	lasso
Prefrontal.Cortex	4.097 +/- 2.142	154.1 +/- 98.7	MandF	lasso
