# Supplementary material for: Where are we in the implementation of tissue-specific epigenetic clocks?
Source: Front Bioinform. 2024 Mar 4;4:1306244. doi: 10.3389/fbinf.2024.1306244 (PMC10944965; doi:10.3389/fbinf.2024.1306244)
Supplement: Supplementary file 9 [file Table4.XLSX]

## Sheet: Mean_AdjustedR2_valid_per_Penal
Penalty	AdjustedR2_valid_mean_sd	NumSamples_train_mean_sd	Tissue
elnet	0.577 +/- 0.36	532 +/- 575.8	Blood
lasso	0.566 +/- 0.364	532 +/- 575.8	Blood
ridge	0.459 +/- 0.347	532 +/- 575.8	Blood
elnet	0.599 +/- 0.356	504.7 +/- 543.6	Whole.Blood
lasso	0.602 +/- 0.345	504.7 +/- 543.6	Whole.Blood
ridge	0.466 +/- 0.349	504.7 +/- 543.6	Whole.Blood
elnet	0.439 +/- 0.405	45.7 +/- 19.2	Digestive.System
lasso	0.351 +/- 0.355	45.7 +/- 19.2	Digestive.System
ridge	0.371 +/- 0.423	45.7 +/- 19.2	Digestive.System
elnet	0.441 +/- 0.364	44.9 +/- 18.5	Liver
lasso	0.439 +/- 0.359	44.9 +/- 18.5	Liver
ridge	0.445 +/- 0.337	44.9 +/- 18.5	Liver
elnet	0.673 +/- 0.286	189 +/- 139.8	Nervous.System
lasso	0.668 +/- 0.283	189 +/- 139.8	Nervous.System
ridge	0.534 +/- 0.325	189 +/- 140	Nervous.System
elnet	0.664 +/- 0.332	154.1 +/- 98.7	Prefrontal.Cortex
lasso	0.606 +/- 0.365	154.1 +/- 98.7	Prefrontal.Cortex
ridge	0.561 +/- 0.379	153.8 +/- 98.6	Prefrontal.Cortex
