# Supplementary material for: Where are we in the implementation of tissue-specific epigenetic clocks?
Source: Front Bioinform. 2024 Mar 4;4:1306244. doi: 10.3389/fbinf.2024.1306244 (PMC10944965; doi:10.3389/fbinf.2024.1306244)
Supplement: Supplementary file 10 [file Table1.XLSX]

## Sheet: summary_gse
GEO.ID	Tissue	Tissue.Code	Males	Females	Age.Min	Age.Max
GSE32148,GSE32149	Blood	A12.207.152	1	4	43	43
GSE40005	Blood	A12.207.152	6	6	53	53
GSE51388	Blood	A12.207.152	10	7	23	23
GSE49393	Prefrontal Cortex	A08.186.211.730.885.287.500.270.700	16	9	37	37
GSE53162	Prefrontal Cortex	A08.186.211.730.885.287.500.270.700	4	0	22	22
GSE53162	Temporal Lobe	A08.186.211.200.885.287.500.863	9	1	22	22
GSE53162	Cerebellum	A08.186.211.132.810.428.200	3	1	21	21
GSE43091,GSE43273	Liver	A03.620	0	4	37	37
GSE53740	Blood	A12.207.152	61	98	37	37
GSE61380	Prefrontal Cortex	A08.186.211.730.885.287.500.270.700	13	2	21	21
GSE61431	Cerebellum	A08.186.211.132.810.428.200	16	5	25	25
GSE61431	Prefrontal Cortex	A08.186.211.730.885.287.500.270.700	1	0	55	55
GSE52113,GSE52114	Blood	A12.207.152	5	7	21	21
GSE61151	Blood	A12.207.152	0	92	35	35
GSE62003	Blood	A12.207.152	10	8	67	67
GSE61256,GSE61257	Adipose Tissue	A10.165.114	2	4	62	62
GSE61256,GSE61258	Liver	A03.620	10	15	33	33
GSE52588	Blood	A12.207.152	6	23	21	21
GSE64495	Blood	A12.207.152	31	56	24	24
GSE67484,GSE67485	Liver	A03.620	2	0	64	64
GSE73103	Blood	A12.207.152	97	33	21	21
GSE74193	Prefrontal Cortex	A08.186.211.730.885.287.500.270.700	173	86	21	21
GSE71955,GSE71957	Blood CD4	A12.207.152.CD4	3	28	35	35
GSE71955,GSE71957	Blood CD8	A12.207.152.CD8	3	28	35	35
GSE73832	Colon	A03.556.124.526.356	1	0	66	66
GSE73832	Liver	A03.620	2	5	30	30
GSE73832	Appendix	A03.556.124.526.209.290	2	0	27	27
GSE57360,GSE57361	Prefrontal Cortex	A08.186.211.730.885.287.500.270.700	3	2	63	63
GSE77445	Blood	A12.207.152	39	37	21	21
GSE79122	Brain	A08.186.211	3	3	23	23
GSE82218,GSE82221	Blood PBMC	A12.207.152.PBMC	4	19	23	23
GSE84003	Blood	A12.207.152	0	6	46	46
GSE73747	Frontal Lobe	A08.186.211.730.885.287.500.270	0	9	26	26
GSE80417	Blood	A12.207.152	133	157	21	21
GSE80970	Prefrontal Cortex	A08.186.211.730.885.287.500.270.700	25	23	70	70
GSE84727	Blood	A12.207.152	301	102	20	20
GSE72778	Occipital Lobe	A08.186.211.200.885.287.500.571	1	1	63	63
GSE72778	Cerebellum	A08.186.211.132.810.428.200	1	1	38	38
GSE72778	Parietal Lobe	A08.186.211.200.885.287.500.670	2	0	32	32
GSE72778	Visual Cortex	A08.186.211.200.885.287.500.571.735	2	0	41	41
GSE72778	Somatosensory Cortex	A08.186.211.200.885.287.500.670.675	2	0	64	64
GSE72778	Frontal Lobe	A08.186.211.730.885.287.500.270	1	1	36	36
GSE72778	Motor Cortex	A08.186.211.200.885.287.500.270.548	1	1	63	63
GSE72778	Temporal Lobe	A08.186.211.200.885.287.500.863	1	1	53	53
GSE72778	Gyrus Cinguli	A08.186.211.200.885.287.500.382.500	1	0	73	73
GSE72778	Caudate Nucleus	A08.186.211.200.885.287.249.487.550.184	1	0	83	83
GSE72778	Hippocampus	A08.186.211.730.885.287.500.345	0	1	81	81
GSE89093	Blood	A12.207.152	0	46	38	38
GSE89702,GSE89707	Cerebellum	A08.186.211.132.810.428.200	14	3	21	21
GSE89703,GSE89707	Hippocampus	A08.186.211.730.885.287.500.345	10	2	25	25
GSE89705,GSE89707	Putamen	A08.186.211.730.885.287.249.487.550.784	14	3	21	21
GSE89706,GSE89707	Putamen	A08.186.211.730.885.287.249.487.550.784	18	7	25	25
GSE107143	Blood	A12.207.152	8	0	32	32
GSE107737	Blood	A12.207.152	9	0	21	21
GSE99624	Blood	A12.207.152	6	10	49	49
GSE112696	Blood CD4	A12.207.152.CD4	4	2	22	22
GSE106648	Blood	A12.207.152	35	103	21	21
GSE72774	Blood	A12.207.152	110	99	35	35
GSE72776	Blood	A12.207.152	17	20	36	36
GSE107038,GSE107039	Liver	A03.620	23	12	23	23
