# Supplementary material for: Where are we in the implementation of tissue-specific epigenetic clocks?
Source: Front Bioinform. 2024 Mar 4;4:1306244. doi: 10.3389/fbinf.2024.1306244 (PMC10944965; doi:10.3389/fbinf.2024.1306244)
Supplement: Supplementary file 11 [file Table10.XLSX]

## Sheet: Mean_AdjustedR2_valid_per_Tissu
Tissue	AdjustedR2_valid_mean_sd	NumSamples_train_mean_sd	Sex	Penalty
Blood	0.498 +/- 0.45	283.4 +/- 258.7	M	elnet
Whole.Blood	0.617 +/- 0.353	281.4 +/- 255.1	M	elnet
Digestive.System	0.104 +/- 0.405	28 +/- 8.5	M	elnet
Liver	0.226 +/- 0.391	26.8 +/- 8.7	M	elnet
Nervous.System	0.636 +/- 0.368	152.2 +/- 94.9	M	elnet
Prefrontal.Cortex	0.692 +/- 0.324	124.9 +/- 64.9	M	elnet
Blood	0.384 +/- 0.372	283.4 +/- 258.7	M	ridge
Whole.Blood	0.448 +/- 0.33	281.4 +/- 255.1	M	ridge
Digestive.System	0.1 +/- 0.313	28 +/- 8.5	M	ridge
Liver	0.203 +/- 0.351	26.8 +/- 8.7	M	ridge
Nervous.System	0.548 +/- 0.365	152.2 +/- 94.9	M	ridge
Prefrontal.Cortex	0.532 +/- 0.44	124.8 +/- 65	M	ridge
Blood	0.482 +/- 0.452	283.4 +/- 258.7	M	lasso
Whole.Blood	0.617 +/- 0.352	281.4 +/- 255.1	M	lasso
Digestive.System	0.229 +/- 0.356	28 +/- 8.5	M	lasso
Liver	0.155 +/- 0.269	26.8 +/- 8.7	M	lasso
Nervous.System	0.592 +/- 0.375	152.2 +/- 94.9	M	lasso
Prefrontal.Cortex	0.584 +/- 0.442	124.9 +/- 64.9	M	lasso
Blood	0.609 +/- 0.362	292.4 +/- 275.7	F	elnet
Whole.Blood	0.61 +/- 0.38	286.3 +/- 261.6	F	elnet
Digestive.System	0.821 +/- 0.125	27.4 +/- 3.8	F	elnet
Liver	0.801 +/- 0.088	27.4 +/- 3.8	F	elnet
Nervous.System	0.548 +/- 0.477	96.7 +/- 46.4	F	elnet
Prefrontal.Cortex	0.288 +/- 0.17	71.2 +/- 33.5	F	elnet
Blood	0.517 +/- 0.333	292.4 +/- 275.7	F	ridge
Whole.Blood	0.508 +/- 0.353	286.3 +/- 261.6	F	ridge
Digestive.System	0.728 +/- 0.044	27.4 +/- 3.8	F	ridge
Liver	0.775 +/- 0.068	27.4 +/- 3.8	F	ridge
Nervous.System	0.543 +/- 0.418	96.7 +/- 46.4	F	ridge
Prefrontal.Cortex	0.061 +/- 0.057	71.2 +/- 33.5	F	ridge
Blood	0.61 +/- 0.359	292.4 +/- 275.7	F	lasso
Whole.Blood	0.618 +/- 0.357	286.3 +/- 261.6	F	lasso
Digestive.System	0.709 +/- 0.318	27.4 +/- 3.8	F	lasso
Liver	0.815 +/- 0.079	27.4 +/- 3.8	F	lasso
Nervous.System	0.441 +/- 0.541	96.7 +/- 46.4	F	lasso
Prefrontal.Cortex	0.249 +/- 0.19	71.2 +/- 33.5	F	lasso
Blood	0.577 +/- 0.36	532 +/- 575.8	MandF	elnet
Whole.Blood	0.599 +/- 0.356	504.7 +/- 543.6	MandF	elnet
Digestive.System	0.439 +/- 0.405	45.7 +/- 19.2	MandF	elnet
Liver	0.441 +/- 0.364	44.9 +/- 18.5	MandF	elnet
Nervous.System	0.673 +/- 0.286	189 +/- 139.8	MandF	elnet
Prefrontal.Cortex	0.664 +/- 0.332	154.1 +/- 98.7	MandF	elnet
Blood	0.459 +/- 0.347	532 +/- 575.8	MandF	ridge
Whole.Blood	0.466 +/- 0.349	504.7 +/- 543.6	MandF	ridge
Digestive.System	0.371 +/- 0.423	45.7 +/- 19.2	MandF	ridge
Liver	0.445 +/- 0.337	44.9 +/- 18.5	MandF	ridge
Nervous.System	0.534 +/- 0.325	189 +/- 140	MandF	ridge
Prefrontal.Cortex	0.561 +/- 0.379	153.8 +/- 98.6	MandF	ridge
Blood	0.566 +/- 0.364	532 +/- 575.8	MandF	lasso
Whole.Blood	0.602 +/- 0.345	504.7 +/- 543.6	MandF	lasso
Digestive.System	0.351 +/- 0.355	45.7 +/- 19.2	MandF	lasso
Liver	0.439 +/- 0.359	44.9 +/- 18.5	MandF	lasso
Nervous.System	0.668 +/- 0.283	189 +/- 139.8	MandF	lasso
Prefrontal.Cortex	0.606 +/- 0.365	154.1 +/- 98.7	MandF	lasso
