# Supplementary material for: Where are we in the implementation of tissue-specific epigenetic clocks?
Source: Front Bioinform. 2024 Mar 4;4:1306244. doi: 10.3389/fbinf.2024.1306244 (PMC10944965; doi:10.3389/fbinf.2024.1306244)
Supplement: Supplementary file 12 [file Table12.XLSX]

## Sheet: ModelCoef_Score_VS_logNumSample
Score	Tissue	Sex	Penalty	Estimate	P-value	Set	Adj.P-value
AdjustedR2	Digestive.System	MandF	ridge	-0.692834	1.55e-35	train	4.58e-34
AdjustedR2	Digestive.System	MandF	lasso	-0.692585	2.57e-33	train	7.2e-32
AdjustedR2	Digestive.System	MandF	elnet	-0.281533	1.56e-08	train	1.91e-07
AdjustedR2	Liver	MandF	ridge	-0.723171	1.31e-39	train	4.4e-38
AdjustedR2	Liver	MandF	lasso	-0.673372	1.83e-30	train	4.77e-29
AdjustedR2	Liver	MandF	elnet	-0.238455	1.15e-05	train	0.000123
AdjustedR2	Nervous.System	MandF	ridge	-0.707157	2.42e-287	train	1.01e-284
AdjustedR2	Nervous.System	MandF	lasso	-0.662997	5.5e-245	train	1.48e-242
AdjustedR2	Nervous.System	MandF	elnet	-0.356604	6.78e-80	train	4.49e-78
AdjustedR2	Prefrontal.Cortex	MandF	ridge	-0.678387	4.4e-71	train	2.45e-69
AdjustedR2	Prefrontal.Cortex	MandF	lasso	-0.611433	1.43e-53	train	6.27e-52
AdjustedR2	Prefrontal.Cortex	MandF	elnet	-0.144666	0.000123	train	0.00124
AdjustedR2	Digestive.System	MandF	ridge	0.401584	5.79e-28	test	1.45e-26
AdjustedR2	Digestive.System	MandF	lasso	-0.013145	0.811	test	1
AdjustedR2	Digestive.System	MandF	elnet	-0.042336	0.367	test	1
AdjustedR2	Liver	MandF	ridge	0.394594	4.57e-25	test	1.07e-23
AdjustedR2	Liver	MandF	lasso	-0.009991	0.837	test	1
AdjustedR2	Liver	MandF	elnet	-0.035656	0.538	test	1
AdjustedR2	Nervous.System	MandF	ridge	0.117026	9.24e-28	test	2.29e-26
AdjustedR2	Nervous.System	MandF	lasso	0.014355	0.369	test	1
AdjustedR2	Nervous.System	MandF	elnet	-0.002417	0.887	test	1
AdjustedR2	Prefrontal.Cortex	MandF	ridge	0.36798	1.36e-61	test	6.6e-60
AdjustedR2	Prefrontal.Cortex	MandF	lasso	0.290664	6.81e-18	test	1.25e-16
AdjustedR2	Prefrontal.Cortex	MandF	elnet	0.334404	1.41e-20	test	2.87e-19
AdjustedR2	Digestive.System	MandF	ridge	0.02826	0.123	valid	1
AdjustedR2	Digestive.System	MandF	lasso	-0.066025	0.00119	valid	0.0115
AdjustedR2	Digestive.System	MandF	elnet	0.010989	0.585	valid	1
AdjustedR2	Liver	MandF	ridge	0.08805	1.38e-06	valid	1.53e-05
AdjustedR2	Liver	MandF	lasso	-0.011414	0.552	valid	1
AdjustedR2	Liver	MandF	elnet	0.068605	0.0466	valid	0.404
AdjustedR2	Nervous.System	MandF	ridge	0.105596	3.49e-19	valid	6.78e-18
AdjustedR2	Nervous.System	MandF	lasso	0.294594	4.77e-98	valid	4.03e-96
AdjustedR2	Nervous.System	MandF	elnet	0.291533	1.69e-91	valid	1.29e-89
AdjustedR2	Prefrontal.Cortex	MandF	ridge	0.276085	1.64e-34	valid	4.77e-33
AdjustedR2	Prefrontal.Cortex	MandF	lasso	0.256584	1.73e-21	valid	3.62e-20
AdjustedR2	Prefrontal.Cortex	MandF	elnet	0.373882	7.16e-52	valid	3.09e-50
AdjustedR2	Digestive.System	M	ridge	-0.590692	7.36e-13	train	1.14e-11
AdjustedR2	Digestive.System	M	lasso	-0.577079	1.27e-11	train	1.83e-10
AdjustedR2	Digestive.System	M	elnet	-0.599151	1.19e-12	train	1.84e-11
AdjustedR2	Liver	M	ridge	-0.566396	1.07e-11	train	1.55e-10
AdjustedR2	Liver	M	lasso	-0.532038	4.39e-10	train	5.87e-09
AdjustedR2	Liver	M	elnet	-0.439879	2.02e-07	train	2.32e-06
AdjustedR2	Nervous.System	M	ridge	-0.693042	2.13e-198	train	4.43e-196
AdjustedR2	Nervous.System	M	lasso	-0.660379	5.32e-168	train	7.6e-166
AdjustedR2	Nervous.System	M	elnet	-0.68569	7.49e-186	train	1.32e-183
AdjustedR2	Prefrontal.Cortex	M	ridge	-0.614219	3.69e-46	train	1.42e-44
AdjustedR2	Prefrontal.Cortex	M	lasso	-0.521726	2.93e-33	train	8.18e-32
AdjustedR2	Prefrontal.Cortex	M	elnet	-0.630454	5.84e-51	train	2.45e-49
AdjustedR2	Digestive.System	M	ridge	0.301715	2.66e-10	test	3.6e-09
AdjustedR2	Digestive.System	M	lasso	0.237567	0.0175	test	0.157
AdjustedR2	Digestive.System	M	elnet	0.316824	1.07e-05	test	0.000114
AdjustedR2	Liver	M	ridge	0.52416	1.58e-19	test	3.12e-18
AdjustedR2	Liver	M	lasso	0.42644	5.67e-06	test	6.1e-05
AdjustedR2	Liver	M	elnet	0.463195	7.09e-08	test	8.35e-07
AdjustedR2	Nervous.System	M	ridge	0.089017	2.03e-14	test	3.43e-13
AdjustedR2	Nervous.System	M	lasso	-0.122247	8.37e-09	test	1.05e-07
AdjustedR2	Nervous.System	M	elnet	-0.154357	1.07e-15	test	1.88e-14
AdjustedR2	Prefrontal.Cortex	M	ridge	0.385291	3.46e-59	test	1.58e-57
AdjustedR2	Prefrontal.Cortex	M	lasso	0.230976	1.03e-12	test	1.59e-11
AdjustedR2	Prefrontal.Cortex	M	elnet	0.187097	8.36e-08	test	9.8e-07
AdjustedR2	Digestive.System	M	ridge	-0.021281	0.416	valid	1
AdjustedR2	Digestive.System	M	lasso	0.035684	0.124	valid	1
AdjustedR2	Digestive.System	M	elnet	-0.01048	0.525	valid	1
AdjustedR2	Liver	M	ridge	0.044463	0.141	valid	1
AdjustedR2	Liver	M	lasso	0.000963	0.978	valid	1
AdjustedR2	Liver	M	elnet	0.008437	0.722	valid	1
AdjustedR2	Nervous.System	M	ridge	0.159506	2.44e-18	valid	4.54e-17
AdjustedR2	Nervous.System	M	lasso	0.133452	1.85e-11	valid	2.63e-10
AdjustedR2	Nervous.System	M	elnet	0.175848	2.08e-27	valid	5.09e-26
AdjustedR2	Prefrontal.Cortex	M	ridge	0.172735	1.12e-08	valid	1.39e-07
AdjustedR2	Prefrontal.Cortex	M	lasso	0.23065	3.31e-10	valid	4.45e-09
AdjustedR2	Prefrontal.Cortex	M	elnet	0.317818	8.94e-16	valid	1.58e-14
AdjustedR2	Digestive.System	F	ridge	-0.586643	4.36e-12	train	6.43e-11
AdjustedR2	Digestive.System	F	lasso	-0.341213	8.34e-05	train	0.000855
AdjustedR2	Digestive.System	F	elnet	-0.243641	0.000732	train	0.00714
AdjustedR2	Liver	F	ridge	-0.590037	2.33e-12	train	3.48e-11
AdjustedR2	Liver	F	lasso	0.093554	0.297	train	1
AdjustedR2	Liver	F	elnet	-0.423065	8.54e-10	train	1.12e-08
AdjustedR2	Nervous.System	F	ridge	-0.574166	1.81e-138	train	2.3e-136
AdjustedR2	Nervous.System	F	lasso	-0.430646	2.17e-66	train	1.14e-64
AdjustedR2	Nervous.System	F	elnet	-0.426679	1.13e-64	train	5.75e-63
AdjustedR2	Prefrontal.Cortex	F	ridge	-0.599593	8.98e-22	train	1.89e-20
AdjustedR2	Prefrontal.Cortex	F	lasso	-0.483049	4.24e-13	train	6.75e-12
AdjustedR2	Prefrontal.Cortex	F	elnet	-0.431517	3.99e-11	train	5.59e-10
AdjustedR2	Digestive.System	F	ridge	0.657697	1.48e-23	test	3.28e-22
AdjustedR2	Digestive.System	F	lasso	-0.283457	0.00614	test	0.0572
AdjustedR2	Digestive.System	F	elnet	0.645223	1.78e-12	test	2.68e-11
AdjustedR2	Liver	F	ridge	0.683223	4.11e-32	test	1.1e-30
AdjustedR2	Liver	F	lasso	0.555886	5.58e-09	test	7.05e-08
AdjustedR2	Liver	F	elnet	0.653021	1.71e-11	test	2.45e-10
AdjustedR2	Nervous.System	F	ridge	0.407681	3.52e-180	test	5.36e-178
AdjustedR2	Nervous.System	F	lasso	0.290636	7.71e-47	test	3.01e-45
AdjustedR2	Nervous.System	F	elnet	0.36731	6.92e-75	test	4.28e-73
AdjustedR2	Prefrontal.Cortex	F	ridge	0.521658	2.76e-39	test	9.08e-38
AdjustedR2	Prefrontal.Cortex	F	lasso	0.461952	1.48e-18	test	2.79e-17
AdjustedR2	Prefrontal.Cortex	F	elnet	0.561773	1.27e-23	test	2.83e-22
AdjustedR2	Digestive.System	F	ridge	0.240595	1.48e-06	valid	1.64e-05
AdjustedR2	Digestive.System	F	lasso	0.171314	0.0216	valid	0.191
AdjustedR2	Digestive.System	F	elnet	0.262852	0.000171	valid	0.0017
AdjustedR2	Liver	F	ridge	0.30051	2.51e-08	valid	3.03e-07
AdjustedR2	Liver	F	lasso	0.215052	0.00344	valid	0.0326
AdjustedR2	Liver	F	elnet	0.258055	0.000327	valid	0.00325
AdjustedR2	Nervous.System	F	ridge	0.177352	3.02e-24	valid	6.9e-23
AdjustedR2	Nervous.System	F	lasso	0.109578	4.4e-06	valid	4.76e-05
AdjustedR2	Nervous.System	F	elnet	0.208982	1.89e-19	valid	3.72e-18
AdjustedR2	Prefrontal.Cortex	F	ridge	0.033002	0.42	valid	1
AdjustedR2	Prefrontal.Cortex	F	lasso	0.110179	0.00975	valid	0.0896
AdjustedR2	Prefrontal.Cortex	F	elnet	0.096477	0.0826	valid	0.698
RMSE	Digestive.System	MandF	ridge	0.744931	8.32e-42	train	2.92e-40
RMSE	Digestive.System	MandF	lasso	0.673526	4.32e-34	train	1.23e-32
RMSE	Digestive.System	MandF	elnet	0.253762	2.55e-08	train	3.07e-07
RMSE	Liver	MandF	ridge	0.766426	4.3e-44	train	1.6e-42
RMSE	Liver	MandF	lasso	0.554962	6.48e-28	train	1.62e-26
RMSE	Liver	MandF	elnet	0.244947	1.57e-07	train	1.81e-06
RMSE	Nervous.System	MandF	ridge	0.879456	0	train	0
RMSE	Nervous.System	MandF	lasso	0.789607	0	train	0
RMSE	Nervous.System	MandF	elnet	0.431632	1.71e-133	train	1.96e-131
RMSE	Prefrontal.Cortex	MandF	ridge	0.841358	5.72e-133	train	6.22e-131
RMSE	Prefrontal.Cortex	MandF	lasso	0.718063	3.67e-82	train	2.5e-80
RMSE	Prefrontal.Cortex	MandF	elnet	0.316765	2.92e-19	train	5.72e-18
RMSE	Digestive.System	MandF	ridge	-0.326889	6.87e-13	test	1.08e-11
RMSE	Digestive.System	MandF	lasso	0.194182	0.00111	test	0.0107
RMSE	Digestive.System	MandF	elnet	-0.065995	0.163	test	1
RMSE	Liver	MandF	ridge	-0.334992	3.79e-11	test	5.35e-10
RMSE	Liver	MandF	lasso	-0.011798	0.809	test	1
RMSE	Liver	MandF	elnet	0.031868	0.533	test	1
RMSE	Nervous.System	MandF	ridge	-0.093533	1.04e-09	test	1.37e-08
RMSE	Nervous.System	MandF	lasso	-0.083282	1e-07	test	1.16e-06
RMSE	Nervous.System	MandF	elnet	-0.075788	4.25e-06	test	4.61e-05
RMSE	Prefrontal.Cortex	MandF	ridge	-0.45706	3.71e-41	test	1.29e-39
RMSE	Prefrontal.Cortex	MandF	lasso	-0.402616	4.05e-33	test	1.12e-31
RMSE	Prefrontal.Cortex	MandF	elnet	-0.465949	6.73e-42	test	2.38e-40
RMSE	Digestive.System	MandF	ridge	-0.034129	0.186	valid	1
RMSE	Digestive.System	MandF	lasso	0.052327	0.107	valid	0.893
RMSE	Digestive.System	MandF	elnet	-0.143686	1.39e-08	valid	1.72e-07
RMSE	Liver	MandF	ridge	-0.046568	0.0832	valid	0.701
RMSE	Liver	MandF	lasso	0.006933	0.778	valid	1
RMSE	Liver	MandF	elnet	-0.06778	0.0347	valid	0.304
RMSE	Nervous.System	MandF	ridge	0.255244	1.04e-67	valid	5.61e-66
RMSE	Nervous.System	MandF	lasso	-0.1769	1.05e-31	valid	2.8e-30
RMSE	Nervous.System	MandF	elnet	-0.140982	1.31e-18	valid	2.49e-17
RMSE	Prefrontal.Cortex	MandF	ridge	0.127609	5.6e-06	valid	6.04e-05
RMSE	Prefrontal.Cortex	MandF	lasso	-0.26293	4.11e-12	valid	6.07e-11
RMSE	Prefrontal.Cortex	MandF	elnet	-0.369148	1.39e-22	valid	3e-21
RMSE	Digestive.System	M	ridge	0.60297	1.27e-13	train	2.09e-12
RMSE	Digestive.System	M	lasso	0.468741	4.92e-09	train	6.25e-08
RMSE	Digestive.System	M	elnet	0.498214	1.46e-10	train	1.99e-09
RMSE	Liver	M	ridge	0.534007	1.07e-10	train	1.47e-09
RMSE	Liver	M	lasso	0.396675	1.54e-06	train	1.7e-05
RMSE	Liver	M	elnet	0.320071	1.36e-05	train	0.000145
RMSE	Nervous.System	M	ridge	0.861772	0	train	0
RMSE	Nervous.System	M	lasso	0.802027	5.02e-282	train	1.77e-279
RMSE	Nervous.System	M	elnet	0.807562	1.8e-295	train	9.16e-293
RMSE	Prefrontal.Cortex	M	ridge	0.815898	2.93e-108	train	2.73e-106
RMSE	Prefrontal.Cortex	M	lasso	0.696675	1.68e-61	train	8.06e-60
RMSE	Prefrontal.Cortex	M	elnet	0.764831	2.26e-78	train	1.47e-76
RMSE	Digestive.System	M	ridge	-0.2171	0.00324	test	0.0308
RMSE	Digestive.System	M	lasso	-0.346696	3.58e-06	test	3.9e-05
RMSE	Digestive.System	M	elnet	-0.385945	5.48e-07	test	6.2e-06
RMSE	Liver	M	ridge	-0.640801	4.41e-20	test	8.89e-19
RMSE	Liver	M	lasso	-0.707897	9.33e-14	test	1.55e-12
RMSE	Liver	M	elnet	-0.672105	5.04e-15	test	8.63e-14
RMSE	Nervous.System	M	ridge	-0.202073	4.47e-28	test	1.13e-26
RMSE	Nervous.System	M	lasso	-0.019496	0.356	test	1
RMSE	Nervous.System	M	elnet	-0.046658	0.0419	test	0.364
RMSE	Prefrontal.Cortex	M	ridge	-0.533412	2.74e-39	test	9.07e-38
RMSE	Prefrontal.Cortex	M	lasso	-0.444046	1.1e-29	test	2.86e-28
RMSE	Prefrontal.Cortex	M	elnet	-0.395842	7.34e-21	test	1.52e-19
RMSE	Digestive.System	M	ridge	0.014564	0.783	valid	1
RMSE	Digestive.System	M	lasso	-0.406805	4e-08	valid	4.77e-07
RMSE	Digestive.System	M	elnet	-0.357164	2.47e-09	valid	3.17e-08
RMSE	Liver	M	ridge	0.075222	0.39	valid	1
RMSE	Liver	M	lasso	-0.201308	0.0727	valid	0.621
RMSE	Liver	M	elnet	-0.045791	0.632	valid	1
RMSE	Nervous.System	M	ridge	0.170406	7.31e-38	valid	2.32e-36
RMSE	Nervous.System	M	lasso	-0.087254	8.81e-09	valid	1.1e-07
RMSE	Nervous.System	M	elnet	-0.090303	9.98e-08	valid	1.16e-06
RMSE	Prefrontal.Cortex	M	ridge	0.165324	7.57e-09	valid	9.53e-08
RMSE	Prefrontal.Cortex	M	lasso	-0.212584	2.24e-10	valid	3.03e-09
RMSE	Prefrontal.Cortex	M	elnet	-0.191346	4.21e-08	valid	5.01e-07
RMSE	Digestive.System	F	ridge	0.503888	4.62e-09	train	5.88e-08
RMSE	Digestive.System	F	lasso	0.320564	2.61e-06	train	2.86e-05
RMSE	Digestive.System	F	elnet	0.207854	0.000898	train	0.00875
RMSE	Liver	F	ridge	0.55539	7.07e-11	train	9.77e-10
RMSE	Liver	F	lasso	0.238978	0.000528	train	0.00519
RMSE	Liver	F	elnet	0.283685	3.04e-07	train	3.47e-06
RMSE	Nervous.System	F	ridge	0.766643	2.05e-283	train	7.81e-281
RMSE	Nervous.System	F	lasso	0.531924	9.17e-119	train	9.1e-117
RMSE	Nervous.System	F	elnet	0.539075	9.03e-130	train	9.6e-128
RMSE	Prefrontal.Cortex	F	ridge	0.763571	4.3e-38	train	1.38e-36
RMSE	Prefrontal.Cortex	F	lasso	0.409432	8.77e-12	train	1.28e-10
RMSE	Prefrontal.Cortex	F	elnet	0.353386	1.77e-10	train	2.41e-09
RMSE	Digestive.System	F	ridge	-1.20578	4.35e-33	test	1.2e-31
RMSE	Digestive.System	F	lasso	0.008079	0.943	test	1
RMSE	Digestive.System	F	elnet	-1.11725	6.32e-23	test	1.37e-21
RMSE	Liver	F	ridge	-1.13606	1.3e-26	test	3.12e-25
RMSE	Liver	F	lasso	-0.659782	7.58e-07	test	8.53e-06
RMSE	Liver	F	elnet	-1.33373	1.27e-46	test	4.91e-45
RMSE	Nervous.System	F	ridge	-0.36998	4.5e-51	test	1.9e-49
RMSE	Nervous.System	F	lasso	-0.574752	1.61e-144	test	2.16e-142
RMSE	Nervous.System	F	elnet	-0.597469	5.3e-135	test	6.38e-133
RMSE	Prefrontal.Cortex	F	ridge	-0.598141	4.06e-19	test	7.87e-18
RMSE	Prefrontal.Cortex	F	lasso	-0.758662	1.13e-38	test	3.66e-37
RMSE	Prefrontal.Cortex	F	elnet	-0.868436	2.62e-47	test	1.04e-45
RMSE	Digestive.System	F	ridge	-0.126023	0.000599	valid	0.00588
RMSE	Digestive.System	F	lasso	-0.073894	0.128	valid	1
RMSE	Digestive.System	F	elnet	-0.115049	0.0126	valid	0.114
RMSE	Liver	F	ridge	-0.135269	0.000369	valid	0.00365
RMSE	Liver	F	lasso	-0.068909	0.206	valid	1
RMSE	Liver	F	elnet	-0.046026	0.382	valid	1
RMSE	Nervous.System	F	ridge	0.179642	1.45e-27	valid	3.58e-26
RMSE	Nervous.System	F	lasso	-0.059468	0.0107	valid	0.0983
RMSE	Nervous.System	F	elnet	-0.072019	0.00278	valid	0.0266
RMSE	Prefrontal.Cortex	F	ridge	0.758321	1.67e-20	valid	3.39e-19
RMSE	Prefrontal.Cortex	F	lasso	-0.051228	0.581	valid	1
RMSE	Prefrontal.Cortex	F	elnet	-0.092463	0.314	valid	1
