# Supplementary material for: Where are we in the implementation of tissue-specific epigenetic clocks?
Source: Front Bioinform. 2024 Mar 4;4:1306244. doi: 10.3389/fbinf.2024.1306244 (PMC10944965; doi:10.3389/fbinf.2024.1306244)
Supplement: Supplementary file 13 [file Table5.XLSX]

## Sheet: Mean_RMSE_valid_per_Penalty
Penalty	RMSE_valid_mean_sd	NumSamples_train_mean_sd	Tissue
elnet	3.911 +/- 1.791	532 +/- 575.8	Blood
lasso	3.99 +/- 1.805	532 +/- 575.8	Blood
ridge	3.569 +/- 1.33	532 +/- 575.8	Blood
elnet	3.794 +/- 1.454	504.7 +/- 543.6	Whole.Blood
lasso	3.92 +/- 1.489	504.7 +/- 543.6	Whole.Blood
ridge	3.594 +/- 1.156	504.7 +/- 543.6	Whole.Blood
elnet	5.768 +/- 4.455	45.7 +/- 19.2	Digestive.System
lasso	8.845 +/- 6.344	45.7 +/- 19.2	Digestive.System
ridge	5.518 +/- 3.933	45.7 +/- 19.2	Digestive.System
elnet	6.889 +/- 6.405	44.9 +/- 18.5	Liver
lasso	7.281 +/- 4.964	44.9 +/- 18.5	Liver
ridge	5.127 +/- 2.665	44.9 +/- 18.5	Liver
elnet	4.584 +/- 1.638	189 +/- 139.8	Nervous.System
lasso	4.788 +/- 1.969	189 +/- 139.8	Nervous.System
ridge	4.166 +/- 1.784	189 +/- 140	Nervous.System
elnet	3.556 +/- 2.141	154.1 +/- 98.7	Prefrontal.Cortex
lasso	4.097 +/- 2.142	154.1 +/- 98.7	Prefrontal.Cortex
ridge	3.418 +/- 1.693	153.8 +/- 98.6	Prefrontal.Cortex
