# Supplementary material for: Where are we in the implementation of tissue-specific epigenetic clocks?
Source: Front Bioinform. 2024 Mar 4;4:1306244. doi: 10.3389/fbinf.2024.1306244 (PMC10944965; doi:10.3389/fbinf.2024.1306244)
Supplement: Supplementary file 14 [file Table13.XLSX]

## Sheet: Mean_AdjustedR2_valid_per_Tissu
TissueTrain_Valid	AdjustedR2_valid_mean_sd	NumSamples_train_mean_sd	Penalty
A03_Digestive.System	0.371 +/- 0.423	45.7 +/- 19.2	ridge
A03.620_Liver	0.445 +/- 0.337	44.9 +/- 18.5	ridge
A08_Nervous.System	0.534 +/- 0.325	189 +/- 140	ridge
A08.186.211.730.885.287.500.270.700_Prefrontal.Cortex	0.561 +/- 0.379	153.8 +/- 98.6	ridge
A12_Blood	0.459 +/- 0.347	532 +/- 575.8	ridge
A12_Digestive.System	0.608 +/- 0.288	546.2 +/- 593.5	ridge
A12_Liver	0.608 +/- 0.287	546.2 +/- 593.5	ridge
A12_Nervous.System	0.442 +/- 0.326	546.2 +/- 592.5	ridge
A12_Prefrontal.Cortex	0.416 +/- 0.3	546.2 +/- 592.9	ridge
A12.207.152_Whole.Blood	0.466 +/- 0.349	504.7 +/- 543.6	ridge
A03_Digestive.System	0.351 +/- 0.355	45.7 +/- 19.2	lasso
A03.620_Liver	0.439 +/- 0.359	44.9 +/- 18.5	lasso
A08_Nervous.System	0.668 +/- 0.283	189 +/- 139.8	lasso
A08.186.211.730.885.287.500.270.700_Prefrontal.Cortex	0.606 +/- 0.365	154.1 +/- 98.7	lasso
A12_Blood	0.566 +/- 0.364	532 +/- 575.8	lasso
A12_Digestive.System	0.674 +/- 0.3	546.2 +/- 593.5	lasso
A12_Liver	0.684 +/- 0.313	546.2 +/- 593.5	lasso
A12_Nervous.System	0.453 +/- 0.285	546.2 +/- 592.5	lasso
A12_Prefrontal.Cortex	0.464 +/- 0.279	546.2 +/- 592.9	lasso
A12.207.152_Whole.Blood	0.602 +/- 0.345	504.7 +/- 543.6	lasso
A03_Digestive.System	0.439 +/- 0.405	45.7 +/- 19.2	elnet
A03.620_Liver	0.441 +/- 0.364	44.9 +/- 18.5	elnet
A08_Nervous.System	0.673 +/- 0.286	189 +/- 139.8	elnet
A08.186.211.730.885.287.500.270.700_Prefrontal.Cortex	0.664 +/- 0.332	154.1 +/- 98.7	elnet
A12_Blood	0.577 +/- 0.36	532 +/- 575.8	elnet
A12_Digestive.System	0.666 +/- 0.301	546.2 +/- 593.5	elnet
A12_Liver	0.648 +/- 0.336	546.2 +/- 593.5	elnet
A12_Nervous.System	0.469 +/- 0.284	546.2 +/- 592.5	elnet
A12_Prefrontal.Cortex	0.444 +/- 0.282	546.2 +/- 592.9	elnet
A12.207.152_Whole.Blood	0.599 +/- 0.356	504.7 +/- 543.6	elnet
