# Supplementary material for: Where are we in the implementation of tissue-specific epigenetic clocks?
Source: Front Bioinform. 2024 Mar 4;4:1306244. doi: 10.3389/fbinf.2024.1306244 (PMC10944965; doi:10.3389/fbinf.2024.1306244)
Supplement: Supplementary file 15 [file Table7.XLSX]

## Sheet: Mean_AdjustedR2_valid_per_Tissu
Tissue	AdjustedR2_valid_mean_sd	NumSamples_train_mean_sd	Penalty	Sex_train_valid
Blood	0.459 +/- 0.347	532 +/- 575.8	ridge	MandF_MandF
Whole.Blood	0.466 +/- 0.349	504.7 +/- 543.6	ridge	MandF_MandF
Digestive.System	0.371 +/- 0.423	45.7 +/- 19.2	ridge	MandF_MandF
Liver	0.445 +/- 0.337	44.9 +/- 18.5	ridge	MandF_MandF
Nervous.System	0.534 +/- 0.325	189 +/- 140	ridge	MandF_MandF
Prefrontal.Cortex	0.561 +/- 0.379	153.8 +/- 98.6	ridge	MandF_MandF
Blood	0.566 +/- 0.364	532 +/- 575.8	lasso	MandF_MandF
Whole.Blood	0.602 +/- 0.345	504.7 +/- 543.6	lasso	MandF_MandF
Digestive.System	0.351 +/- 0.355	45.7 +/- 19.2	lasso	MandF_MandF
Liver	0.439 +/- 0.359	44.9 +/- 18.5	lasso	MandF_MandF
Nervous.System	0.668 +/- 0.283	189 +/- 139.8	lasso	MandF_MandF
Prefrontal.Cortex	0.606 +/- 0.365	154.1 +/- 98.7	lasso	MandF_MandF
Blood	0.577 +/- 0.36	532 +/- 575.8	elnet	MandF_MandF
Whole.Blood	0.599 +/- 0.356	504.7 +/- 543.6	elnet	MandF_MandF
Digestive.System	0.439 +/- 0.405	45.7 +/- 19.2	elnet	MandF_MandF
Liver	0.441 +/- 0.364	44.9 +/- 18.5	elnet	MandF_MandF
Nervous.System	0.673 +/- 0.286	189 +/- 139.8	elnet	MandF_MandF
Prefrontal.Cortex	0.664 +/- 0.332	154.1 +/- 98.7	elnet	MandF_MandF
Blood	0.384 +/- 0.372	283.4 +/- 258.7	ridge	M_M
Whole.Blood	0.448 +/- 0.33	281.4 +/- 255.1	ridge	M_M
Digestive.System	0.1 +/- 0.313	28 +/- 8.5	ridge	M_M
Liver	0.203 +/- 0.351	26.8 +/- 8.7	ridge	M_M
Nervous.System	0.548 +/- 0.365	152.2 +/- 94.9	ridge	M_M
Prefrontal.Cortex	0.532 +/- 0.44	124.8 +/- 65	ridge	M_M
Blood	0.482 +/- 0.452	283.4 +/- 258.7	lasso	M_M
Whole.Blood	0.617 +/- 0.352	281.4 +/- 255.1	lasso	M_M
Digestive.System	0.229 +/- 0.356	28 +/- 8.5	lasso	M_M
Liver	0.155 +/- 0.269	26.8 +/- 8.7	lasso	M_M
Nervous.System	0.592 +/- 0.375	152.2 +/- 94.9	lasso	M_M
Prefrontal.Cortex	0.584 +/- 0.442	124.9 +/- 64.9	lasso	M_M
Blood	0.498 +/- 0.45	283.4 +/- 258.7	elnet	M_M
Whole.Blood	0.617 +/- 0.353	281.4 +/- 255.1	elnet	M_M
Digestive.System	0.104 +/- 0.405	28 +/- 8.5	elnet	M_M
Liver	0.226 +/- 0.391	26.8 +/- 8.7	elnet	M_M
Nervous.System	0.636 +/- 0.368	152.2 +/- 94.9	elnet	M_M
Prefrontal.Cortex	0.692 +/- 0.324	124.9 +/- 64.9	elnet	M_M
Blood	0.517 +/- 0.333	292.4 +/- 275.7	ridge	F_F
Whole.Blood	0.508 +/- 0.353	286.3 +/- 261.6	ridge	F_F
Digestive.System	0.728 +/- 0.044	27.4 +/- 3.8	ridge	F_F
Liver	0.775 +/- 0.068	27.4 +/- 3.8	ridge	F_F
Nervous.System	0.543 +/- 0.418	96.7 +/- 46.4	ridge	F_F
Prefrontal.Cortex	0.061 +/- 0.057	71.2 +/- 33.5	ridge	F_F
Blood	0.61 +/- 0.359	292.4 +/- 275.7	lasso	F_F
Whole.Blood	0.618 +/- 0.357	286.3 +/- 261.6	lasso	F_F
Digestive.System	0.709 +/- 0.318	27.4 +/- 3.8	lasso	F_F
Liver	0.815 +/- 0.079	27.4 +/- 3.8	lasso	F_F
Nervous.System	0.441 +/- 0.541	96.7 +/- 46.4	lasso	F_F
Prefrontal.Cortex	0.249 +/- 0.19	71.2 +/- 33.5	lasso	F_F
Blood	0.609 +/- 0.362	292.4 +/- 275.7	elnet	F_F
Whole.Blood	0.61 +/- 0.38	286.3 +/- 261.6	elnet	F_F
Digestive.System	0.821 +/- 0.125	27.4 +/- 3.8	elnet	F_F
Liver	0.801 +/- 0.088	27.4 +/- 3.8	elnet	F_F
Nervous.System	0.548 +/- 0.477	96.7 +/- 46.4	elnet	F_F
Prefrontal.Cortex	0.288 +/- 0.17	71.2 +/- 33.5	elnet	F_F
Blood	0.415 +/- 0.392	529.4 +/- 573.3	ridge	MandF_M
Whole.Blood	0.484 +/- 0.361	501.1 +/- 539.8	ridge	MandF_M
Digestive.System	0.156 +/- 0.353	44.5 +/- 19.1	ridge	MandF_M
Liver	0.278 +/- 0.381	43.8 +/- 18.5	ridge	MandF_M
Nervous.System	0.566 +/- 0.32	188.9 +/- 139.8	ridge	MandF_M
Prefrontal.Cortex	0.592 +/- 0.396	153.8 +/- 98.6	ridge	MandF_M
Blood	0.505 +/- 0.436	529.4 +/- 573.3	lasso	MandF_M
Whole.Blood	0.614 +/- 0.359	501.1 +/- 539.8	lasso	MandF_M
Digestive.System	0.311 +/- 0.429	44.5 +/- 19.1	lasso	MandF_M
Liver	0.221 +/- 0.303	43.8 +/- 18.5	lasso	MandF_M
Nervous.System	0.645 +/- 0.341	188.9 +/- 139.8	lasso	MandF_M
Prefrontal.Cortex	0.588 +/- 0.409	153.8 +/- 98.6	lasso	MandF_M
Blood	0.508 +/- 0.435	529.4 +/- 573.3	elnet	MandF_M
Whole.Blood	0.617 +/- 0.355	501.1 +/- 539.8	elnet	MandF_M
Digestive.System	0.37 +/- 0.372	44.5 +/- 19.1	elnet	MandF_M
Liver	0.267 +/- 0.371	43.8 +/- 18.5	elnet	MandF_M
Nervous.System	0.628 +/- 0.39	188.9 +/- 139.8	elnet	MandF_M
Prefrontal.Cortex	0.618 +/- 0.442	153.8 +/- 98.6	elnet	MandF_M
Blood	0.536 +/- 0.345	530.7 +/- 574.3	ridge	MandF_F
Whole.Blood	0.507 +/- 0.369	500.7 +/- 539.4	ridge	MandF_F
Digestive.System	0.684 +/- 0.255	44.2 +/- 18.6	ridge	MandF_F
Liver	0.631 +/- 0.248	43.5 +/- 18.1	ridge	MandF_F
Nervous.System	0.429 +/- 0.509	189 +/- 140	ridge	MandF_F
Prefrontal.Cortex	0.137 +/- 0.2	153.4 +/- 98.1	ridge	MandF_F
Blood	0.614 +/- 0.36	530.7 +/- 574.3	lasso	MandF_F
Whole.Blood	0.627 +/- 0.363	500.7 +/- 539.4	lasso	MandF_F
Digestive.System	0.545 +/- 0.297	44.2 +/- 18.6	lasso	MandF_F
Liver	0.669 +/- 0.28	43.5 +/- 18.1	lasso	MandF_F
Nervous.System	0.544 +/- 0.471	189 +/- 140	lasso	MandF_F
Prefrontal.Cortex	0.221 +/- 0.255	153.4 +/- 98.1	lasso	MandF_F
Blood	0.628 +/- 0.358	530.7 +/- 574.3	elnet	MandF_F
Whole.Blood	0.619 +/- 0.386	500.7 +/- 539.4	elnet	MandF_F
Digestive.System	0.76 +/- 0.228	44.2 +/- 18.6	elnet	MandF_F
Liver	0.615 +/- 0.314	43.5 +/- 18.1	elnet	MandF_F
Nervous.System	0.57 +/- 0.482	189 +/- 140	elnet	MandF_F
Prefrontal.Cortex	0.32 +/- 0.255	153.4 +/- 98.1	elnet	MandF_F
