# Supplementary material for: Where are we in the implementation of tissue-specific epigenetic clocks?
Source: Front Bioinform. 2024 Mar 4;4:1306244. doi: 10.3389/fbinf.2024.1306244 (PMC10944965; doi:10.3389/fbinf.2024.1306244)
Supplement: Supplementary file 16 [file Table8.XLSX]

## Sheet: Mean_RMSE_valid_per_Tissue_SexT
Tissue	RMSE_valid_mean_sd	NumSamples_train_mean_sd	Penalty	Sex_train_valid
Blood	3.569 +/- 1.33	532 +/- 575.8	ridge	MandF_MandF
Whole.Blood	3.594 +/- 1.156	504.7 +/- 543.6	ridge	MandF_MandF
Digestive.System	5.518 +/- 3.933	45.7 +/- 19.2	ridge	MandF_MandF
Liver	5.127 +/- 2.665	44.9 +/- 18.5	ridge	MandF_MandF
Nervous.System	4.166 +/- 1.784	189 +/- 140	ridge	MandF_MandF
Prefrontal.Cortex	3.418 +/- 1.693	153.8 +/- 98.6	ridge	MandF_MandF
Blood	3.99 +/- 1.805	532 +/- 575.8	lasso	MandF_MandF
Whole.Blood	3.92 +/- 1.489	504.7 +/- 543.6	lasso	MandF_MandF
Digestive.System	8.845 +/- 6.344	45.7 +/- 19.2	lasso	MandF_MandF
Liver	7.281 +/- 4.964	44.9 +/- 18.5	lasso	MandF_MandF
Nervous.System	4.788 +/- 1.969	189 +/- 139.8	lasso	MandF_MandF
Prefrontal.Cortex	4.097 +/- 2.142	154.1 +/- 98.7	lasso	MandF_MandF
Blood	3.911 +/- 1.791	532 +/- 575.8	elnet	MandF_MandF
Whole.Blood	3.794 +/- 1.454	504.7 +/- 543.6	elnet	MandF_MandF
Digestive.System	5.768 +/- 4.455	45.7 +/- 19.2	elnet	MandF_MandF
Liver	6.889 +/- 6.405	44.9 +/- 18.5	elnet	MandF_MandF
Nervous.System	4.584 +/- 1.638	189 +/- 139.8	elnet	MandF_MandF
Prefrontal.Cortex	3.556 +/- 2.141	154.1 +/- 98.7	elnet	MandF_MandF
Blood	3.683 +/- 1.683	283.4 +/- 258.7	ridge	M_M
Whole.Blood	3.679 +/- 1.255	281.4 +/- 255.1	ridge	M_M
Digestive.System	4.668 +/- 0.928	28 +/- 8.5	ridge	M_M
Liver	4.037 +/- NA	26.8 +/- 8.7	ridge	M_M
Nervous.System	3.784 +/- 1.883	152.2 +/- 94.9	ridge	M_M
Prefrontal.Cortex	3.849 +/- 2.521	124.8 +/- 65	ridge	M_M
Blood	3.85 +/- 1.762	283.4 +/- 258.7	lasso	M_M
Whole.Blood	3.785 +/- 1.669	281.4 +/- 255.1	lasso	M_M
Digestive.System	4.253 +/- 0.048	28 +/- 8.5	lasso	M_M
Liver	4.523 +/- NA	26.8 +/- 8.7	lasso	M_M
Nervous.System	4.725 +/- 2.462	152.2 +/- 94.9	lasso	M_M
Prefrontal.Cortex	3.844 +/- 2.876	124.9 +/- 64.9	lasso	M_M
Blood	3.717 +/- 1.826	283.4 +/- 258.7	elnet	M_M
Whole.Blood	3.698 +/- 1.488	281.4 +/- 255.1	elnet	M_M
Digestive.System	4.071 +/- 0.715	28 +/- 8.5	elnet	M_M
Liver	5.657 +/- NA	26.8 +/- 8.7	elnet	M_M
Nervous.System	4.39 +/- 2.387	152.2 +/- 94.9	elnet	M_M
Prefrontal.Cortex	3.622 +/- 2.875	124.9 +/- 64.9	elnet	M_M
Blood	3.192 +/- 1.372	292.4 +/- 275.7	ridge	F_F
Whole.Blood	3.195 +/- 1.099	286.3 +/- 261.6	ridge	F_F
Digestive.System	3.173 +/- 0.884	27.4 +/- 3.8	ridge	F_F
Liver	3.044 +/- 0.834	27.4 +/- 3.8	ridge	F_F
Nervous.System	2.598 +/- 1.887	96.7 +/- 46.4	ridge	F_F
Prefrontal.Cortex	3.503 +/- 0.732	71.2 +/- 33.5	ridge	F_F
Blood	3.949 +/- 1.811	292.4 +/- 275.7	lasso	F_F
Whole.Blood	3.765 +/- 1.601	286.3 +/- 261.6	lasso	F_F
Digestive.System	5.491 +/- 3.855	27.4 +/- 3.8	lasso	F_F
Liver	4.436 +/- 1.529	27.4 +/- 3.8	lasso	F_F
Nervous.System	3.479 +/- 1.942	96.7 +/- 46.4	lasso	F_F
Prefrontal.Cortex	4.472 +/- 0.786	71.2 +/- 33.5	lasso	F_F
Blood	3.838 +/- 1.782	292.4 +/- 275.7	elnet	F_F
Whole.Blood	3.681 +/- 1.463	286.3 +/- 261.6	elnet	F_F
Digestive.System	4.269 +/- 1.405	27.4 +/- 3.8	elnet	F_F
Liver	4.535 +/- 1.138	27.4 +/- 3.8	elnet	F_F
Nervous.System	3.071 +/- 1.736	96.7 +/- 46.4	elnet	F_F
Prefrontal.Cortex	4.078 +/- 0.771	71.2 +/- 33.5	elnet	F_F
Blood	3.517 +/- 1.48	529.4 +/- 573.3	ridge	MandF_M
Whole.Blood	3.604 +/- 1.267	501.1 +/- 539.8	ridge	MandF_M
Digestive.System	6.125 +/- 1.829	44.5 +/- 19.1	ridge	MandF_M
Liver	5.233 +/- 0.084	43.8 +/- 18.5	ridge	MandF_M
Nervous.System	3.88 +/- 1.836	188.9 +/- 139.8	ridge	MandF_M
Prefrontal.Cortex	3.511 +/- 2.384	153.8 +/- 98.6	ridge	MandF_M
Blood	3.8 +/- 1.782	529.4 +/- 573.3	lasso	MandF_M
Whole.Blood	3.792 +/- 1.524	501.1 +/- 539.8	lasso	MandF_M
Digestive.System	6.286 +/- 3.459	44.5 +/- 19.1	lasso	MandF_M
Liver	7.291 +/- 0.072	43.8 +/- 18.5	lasso	MandF_M
Nervous.System	4.848 +/- 2.667	188.9 +/- 139.8	lasso	MandF_M
Prefrontal.Cortex	4.515 +/- 3.174	153.8 +/- 98.6	lasso	MandF_M
Blood	3.796 +/- 1.747	529.4 +/- 573.3	elnet	MandF_M
Whole.Blood	3.754 +/- 1.504	501.1 +/- 539.8	elnet	MandF_M
Digestive.System	4.38 +/- 1.842	44.5 +/- 19.1	elnet	MandF_M
Liver	5.186 +/- 0.598	43.8 +/- 18.5	elnet	MandF_M
Nervous.System	4.57 +/- 2.253	188.9 +/- 139.8	elnet	MandF_M
Prefrontal.Cortex	4.076 +/- 3.532	153.8 +/- 98.6	elnet	MandF_M
Blood	3.228 +/- 1.275	530.7 +/- 574.3	ridge	MandF_F
Whole.Blood	3.216 +/- 1.057	500.7 +/- 539.4	ridge	MandF_F
Digestive.System	4.399 +/- 3.256	44.2 +/- 18.6	ridge	MandF_F
Liver	4.65 +/- 2.592	43.5 +/- 18.1	ridge	MandF_F
Nervous.System	2.727 +/- 1.458	189 +/- 140	ridge	MandF_F
Prefrontal.Cortex	3.447 +/- 0.611	153.4 +/- 98.1	ridge	MandF_F
Blood	3.806 +/- 1.77	530.7 +/- 574.3	lasso	MandF_F
Whole.Blood	3.647 +/- 1.566	500.7 +/- 539.4	lasso	MandF_F
Digestive.System	8.656 +/- 6.844	44.2 +/- 18.6	lasso	MandF_F
Liver	6.343 +/- 5.015	43.5 +/- 18.1	lasso	MandF_F
Nervous.System	3.194 +/- 1.634	189 +/- 140	lasso	MandF_F
Prefrontal.Cortex	4.069 +/- 1.424	153.4 +/- 98.1	lasso	MandF_F
Blood	3.695 +/- 1.75	530.7 +/- 574.3	elnet	MandF_F
Whole.Blood	3.491 +/- 1.486	500.7 +/- 539.4	elnet	MandF_F
Digestive.System	4.052 +/- 2.954	44.2 +/- 18.6	elnet	MandF_F
Liver	6.88 +/- 7.169	43.5 +/- 18.1	elnet	MandF_F
Nervous.System	2.983 +/- 1.353	189 +/- 140	elnet	MandF_F
Prefrontal.Cortex	3.683 +/- 0.892	153.4 +/- 98.1	elnet	MandF_F
